# Supplementary material for: LRSSLMDA: Laplacian Regularized Sparse Subspace Learning for MiRNA-Disease Association prediction
Source: PLoS Comput Biol. 2017 Dec 18;13(12):e1005912. doi: 10.1371/journal.pcbi.1005912 (PMC5749861; doi:10.1371/journal.pcbi.1005912)
Supplement: S1 Table — This prediction result is released for further experimental validation and research. (XLSX) [file pcbi.1005912.s001.xlsx]

## Sheet: Sheet1
Carcinoma, Hepatocellular	hsa-mir-663a	0.0160801
Carcinoma, Hepatocellular	hsa-mir-151b	0.0160582
Carcinoma, Hepatocellular	hsa-mir-103b	0.0160217
Carcinoma, Hepatocellular	hsa-mir-143	0.0159515
Carcinoma, Hepatocellular	hsa-mir-371a	0.0159041
Carcinoma, Hepatocellular	hsa-mir-574	0.0158896
Carcinoma, Hepatocellular	hsa-mir-519c	0.0158641
Carcinoma, Hepatocellular	hsa-mir-323a	0.0157742
Carcinoma, Hepatocellular	hsa-mir-513a	0.0157708
Carcinoma, Hepatocellular	hsa-mir-422a	0.0157303
Carcinoma, Hepatocellular	hsa-mir-584	0.0157201
Carcinoma, Hepatocellular	hsa-mir-509	0.015719
Carcinoma, Hepatocellular	hsa-mir-211	0.015717
Carcinoma, Hepatocellular	hsa-mir-520c	0.0156718
Carcinoma, Hepatocellular	hsa-mir-302f	0.0156449
Carcinoma, Hepatocellular	hsa-mir-9	0.0156306
Carcinoma, Hepatocellular	hsa-mir-299	0.0155751
Carcinoma, Hepatocellular	hsa-mir-186	0.0155626
Carcinoma, Hepatocellular	hsa-mir-874	0.0155282
Carcinoma, Hepatocellular	hsa-mir-642a	0.015519
Carcinoma, Hepatocellular	hsa-mir-519a	0.0155114
Carcinoma, Hepatocellular	hsa-mir-506	0.0154936
Carcinoma, Hepatocellular	hsa-mir-455	0.0154751
Carcinoma, Hepatocellular	hsa-mir-1246	0.015474
Carcinoma, Hepatocellular	hsa-mir-410	0.0154727
Carcinoma, Hepatocellular	hsa-mir-720	0.0154652
Carcinoma, Hepatocellular	hsa-mir-520h	0.0154581
Carcinoma, Hepatocellular	hsa-mir-337	0.0154469
Carcinoma, Hepatocellular	hsa-mir-520a	0.0154268
Carcinoma, Hepatocellular	hsa-mir-374a	0.0154243
Carcinoma, Hepatocellular	hsa-mir-433	0.0153997
Carcinoma, Hepatocellular	hsa-mir-885	0.0153884
Carcinoma, Hepatocellular	hsa-mir-548d	0.0153731
Carcinoma, Hepatocellular	hsa-mir-216b	0.0153718
Carcinoma, Hepatocellular	hsa-mir-374b	0.0153614
Carcinoma, Hepatocellular	hsa-mir-451b	0.0153608
Carcinoma, Hepatocellular	hsa-mir-504	0.0153555
Carcinoma, Hepatocellular	hsa-mir-661	0.0153425
Carcinoma, Hepatocellular	hsa-mir-640	0.0153321
Carcinoma, Hepatocellular	hsa-mir-630	0.0153296
Carcinoma, Hepatocellular	hsa-mir-185	0.0153199
Carcinoma, Hepatocellular	hsa-mir-34b	0.0152985
Carcinoma, Hepatocellular	hsa-mir-302e	0.0152958
Carcinoma, Hepatocellular	hsa-mir-298	0.0152904
Carcinoma, Hepatocellular	hsa-mir-625	0.0152891
Carcinoma, Hepatocellular	hsa-mir-33a	0.0152845
Carcinoma, Hepatocellular	hsa-mir-133a	0.0152775
Carcinoma, Hepatocellular	hsa-mir-454	0.0152749
Carcinoma, Hepatocellular	hsa-mir-431	0.0152704
Carcinoma, Hepatocellular	hsa-mir-638	0.0152612
Carcinoma, Hepatocellular	hsa-mir-628	0.0152582
Carcinoma, Hepatocellular	hsa-mir-1280	0.0152542
Carcinoma, Hepatocellular	hsa-mir-539	0.0152417
Carcinoma, Hepatocellular	hsa-mir-147b	0.015241
Carcinoma, Hepatocellular	hsa-mir-548b	0.0152395
Carcinoma, Hepatocellular	hsa-mir-675	0.0152153
Breast Neoplasms	hsa-mir-142	0.0151996
Carcinoma, Hepatocellular	hsa-mir-495	0.0151975
Carcinoma, Hepatocellular	hsa-mir-571	0.0151954
Carcinoma, Hepatocellular	hsa-mir-200	0.0151939
Breast Neoplasms	hsa-mir-378a	0.015191
Carcinoma, Hepatocellular	hsa-mir-655	0.0151879
Carcinoma, Hepatocellular	hsa-mir-377	0.0151855
Carcinoma, Hepatocellular	hsa-mir-487b	0.0151828
Carcinoma, Hepatocellular	hsa-mir-27b	0.0151818
Carcinoma, Hepatocellular	hsa-mir-378c	0.0151666
Carcinoma, Hepatocellular	hsa-mir-378e	0.0151665
Carcinoma, Hepatocellular	hsa-mir-378h	0.0151659
Carcinoma, Hepatocellular	hsa-mir-378b	0.0151658
Carcinoma, Hepatocellular	hsa-mir-378i	0.0151653
Carcinoma, Hepatocellular	hsa-mir-378d	0.015165
Carcinoma, Hepatocellular	hsa-mir-378f	0.0151645
Carcinoma, Hepatocellular	hsa-mir-378g	0.0151642
Carcinoma, Hepatocellular	hsa-mir-1258	0.0151624
Carcinoma, Hepatocellular	hsa-mir-329	0.0151595
Carcinoma, Hepatocellular	hsa-mir-632	0.0151594
Carcinoma, Hepatocellular	hsa-mir-642b	0.0151591
Carcinoma, Hepatocellular	hsa-mir-1286	0.0151586
Carcinoma, Hepatocellular	hsa-mir-942	0.0151556
Carcinoma, Hepatocellular	hsa-mir-603	0.0151536
Carcinoma, Hepatocellular	hsa-mir-1471	0.0151533
Carcinoma, Hepatocellular	hsa-mir-572	0.0151532
Carcinoma, Hepatocellular	hsa-mir-575	0.0151461
Carcinoma, Hepatocellular	hsa-mir-1302	0.0151407
Carcinoma, Hepatocellular	hsa-mir-518a	0.0151373
Carcinoma, Hepatocellular	hsa-mir-633	0.0151363
Carcinoma, Hepatocellular	hsa-mir-873	0.0151351
Carcinoma, Hepatocellular	hsa-mir-519b	0.015134
Carcinoma, Hepatocellular	hsa-mir-552	0.0151329
Carcinoma, Hepatocellular	hsa-mir-1915	0.0151304
Carcinoma, Hepatocellular	hsa-mir-935	0.0151288
Carcinoma, Hepatocellular	hsa-mir-505	0.0151264
Carcinoma, Hepatocellular	hsa-mir-190b	0.0151261
Carcinoma, Hepatocellular	hsa-mir-671	0.0151234
Carcinoma, Hepatocellular	hsa-mir-376b	0.0151216
Carcinoma, Hepatocellular	hsa-mir-760	0.0151212
Carcinoma, Hepatocellular	hsa-mir-922	0.015121
Carcinoma, Hepatocellular	hsa-mir-663	0.0151136
Carcinoma, Hepatocellular	hsa-mir-658	0.0151131
Carcinoma, Hepatocellular	hsa-mir-3151	0.0151094
Carcinoma, Hepatocellular	hsa-mir-593	0.0151081
Carcinoma, Hepatocellular	hsa-mir-151	0.0151068
Breast Neoplasms	hsa-mir-150	0.0151063
Carcinoma, Hepatocellular	hsa-mir-592	0.0151031
Carcinoma, Hepatocellular	hsa-mir-1236	0.0150944
Carcinoma, Hepatocellular	hsa-mir-711	0.0150908
Carcinoma, Hepatocellular	hsa-mir-411	0.0150901
Carcinoma, Hepatocellular	hsa-mir-516b	0.0150899
Carcinoma, Hepatocellular	hsa-mir-1827	0.0150896
Carcinoma, Hepatocellular	hsa-mir-1299	0.0150829
Carcinoma, Hepatocellular	hsa-mir-544a	0.0150813
Carcinoma, Hepatocellular	hsa-mir-544b	0.0150801
Carcinoma, Hepatocellular	hsa-mir-1293	0.0150786
Carcinoma, Hepatocellular	hsa-mir-663b	0.0150784
Carcinoma, Hepatocellular	hsa-mir-1266	0.0150779
Carcinoma, Hepatocellular	hsa-mir-624	0.0150773
Carcinoma, Hepatocellular	hsa-mir-384	0.0150753
Carcinoma, Hepatocellular	hsa-mir-4792	0.0150736
Carcinoma, Hepatocellular	hsa-mir-668	0.0150719
Carcinoma, Hepatocellular	hsa-mir-548a	0.0150714
Carcinoma, Hepatocellular	hsa-mir-451	0.0150712
Carcinoma, Hepatocellular	hsa-mir-941	0.0150708
Carcinoma, Hepatocellular	hsa-mir-545	0.0150702
Carcinoma, Hepatocellular	hsa-mir-135b	0.0150701
Carcinoma, Hepatocellular	hsa-mir-513c	0.0150689
Carcinoma, Hepatocellular	hsa-mir-513b	0.0150683
Carcinoma, Hepatocellular	hsa-mir-189	0.0150669
Carcinoma, Hepatocellular	hsa-mir-1207	0.0150655
Carcinoma, Hepatocellular	hsa-mir-646	0.015059
Carcinoma, Hepatocellular	hsa-mir-514a	0.0150577
Carcinoma, Hepatocellular	hsa-mir-652	0.015051
Breast Neoplasms	hsa-mir-138	0.0150414
Carcinoma, Hepatocellular	hsa-mir-331	0.0150401
Carcinoma, Hepatocellular	hsa-mir-363	0.0150283
Carcinoma, Hepatocellular	hsa-mir-154	0.0150173
Carcinoma, Hepatocellular	hsa-mir-622	0.0150114
Carcinoma, Hepatocellular	hsa-mir-1227	0.0150093
Carcinoma, Hepatocellular	hsa-mir-1229	0.0150091
Carcinoma, Hepatocellular	hsa-mir-944	0.0150085
Carcinoma, Hepatocellular	hsa-mir-664	0.0150075
Carcinoma, Hepatocellular	hsa-mir-515	0.0150056
Carcinoma, Hepatocellular	hsa-mir-767	0.0150031
Carcinoma, Hepatocellular	hsa-mir-487a	0.0149962
Carcinoma, Hepatocellular	hsa-mir-1247	0.0149916
Carcinoma, Hepatocellular	hsa-mir-582	0.0149914
Carcinoma, Hepatocellular	hsa-mir-1184	0.0149913
Carcinoma, Hepatocellular	hsa-mir-589	0.0149912
Carcinoma, Hepatocellular	hsa-mir-627	0.014991
Carcinoma, Hepatocellular	hsa-mir-1972	0.014991
Carcinoma, Hepatocellular	hsa-mir-1273a	0.0149908
Carcinoma, Hepatocellular	hsa-mir-635	0.0149908
Carcinoma, Hepatocellular	hsa-mir-566	0.0149908
Carcinoma, Hepatocellular	hsa-mir-619	0.0149908
Carcinoma, Hepatocellular	hsa-mir-1180	0.0149907
Carcinoma, Hepatocellular	hsa-mir-1469	0.0149872
Carcinoma, Hepatocellular	hsa-mir-1323	0.0149871
Carcinoma, Hepatocellular	hsa-mir-1245a	0.0149868
Carcinoma, Hepatocellular	hsa-mir-4306	0.0149868
Carcinoma, Hepatocellular	hsa-mir-2355	0.0149867
Carcinoma, Hepatocellular	hsa-mir-181	0.0149866
Carcinoma, Hepatocellular	hsa-mir-3186	0.0149865
Carcinoma, Hepatocellular	hsa-mir-4257	0.0149863
Carcinoma, Hepatocellular	hsa-mir-718	0.0149862
Carcinoma, Hepatocellular	hsa-mir-766	0.0149861
Carcinoma, Hepatocellular	hsa-mir-1245b	0.0149861
Carcinoma, Hepatocellular	hsa-mir-3130	0.0149861
Carcinoma, Hepatocellular	hsa-mir-617	0.0149861
Carcinoma, Hepatocellular	hsa-mir-758	0.014986
Carcinoma, Hepatocellular	hsa-mir-1322	0.0149859
Carcinoma, Hepatocellular	hsa-mir-570	0.0149809
Carcinoma, Hepatocellular	hsa-mir-610	0.0149809
Carcinoma, Hepatocellular	hsa-mir-938	0.0149809
Carcinoma, Hepatocellular	hsa-mir-1228	0.0149807
Carcinoma, Hepatocellular	hsa-mir-605	0.0149806
Carcinoma, Hepatocellular	hsa-mir-577	0.0149805
Carcinoma, Hepatocellular	hsa-mir-524	0.0149805
Carcinoma, Hepatocellular	hsa-mir-595	0.0149803
Carcinoma, Hepatocellular	hsa-mir-591	0.0149803
Carcinoma, Hepatocellular	hsa-mir-449c	0.0149803
Carcinoma, Hepatocellular	hsa-mir-518f	0.0149803
Carcinoma, Hepatocellular	hsa-mir-551a	0.0149802
Carcinoma, Hepatocellular	hsa-mir-501	0.0149706
Carcinoma, Hepatocellular	hsa-mir-1296	0.0149694
Carcinoma, Hepatocellular	hsa-mir-647	0.0149692
Carcinoma, Hepatocellular	hsa-mir-616	0.0149689
Carcinoma, Hepatocellular	hsa-mir-1256	0.0149681
Carcinoma, Hepatocellular	hsa-mir-342	0.0149657
Carcinoma, Hepatocellular	hsa-mir-376c	0.0149641
Carcinoma, Hepatocellular	hsa-mir-300	0.0149623
Carcinoma, Hepatocellular	hsa-mir-548c	0.0149492
Carcinoma, Hepatocellular	hsa-mir-1233	0.0149489
Carcinoma, Hepatocellular	hsa-mir-510	0.0149484
Carcinoma, Hepatocellular	hsa-mir-1285	0.0149484
Carcinoma, Hepatocellular	hsa-mir-124a	0.0149481
Carcinoma, Hepatocellular	hsa-mir-1305	0.0149443
Carcinoma, Hepatocellular	hsa-mir-3163	0.0149441
Carcinoma, Hepatocellular	hsa-mir-1260a	0.0149435
Carcinoma, Hepatocellular	hsa-mir-614	0.0149408
Carcinoma, Hepatocellular	hsa-mir-599	0.0149408
Carcinoma, Hepatocellular	hsa-mir-648	0.0149408
Carcinoma, Hepatocellular	hsa-mir-1181	0.0149369
Carcinoma, Hepatocellular	hsa-mir-429	0.0149269
Carcinoma, Hepatocellular	hsa-mir-1254	0.0149267
Carcinoma, Hepatocellular	hsa-mir-3940	0.0149265
Carcinoma, Hepatocellular	hsa-mir-1909	0.0149251
Carcinoma, Hepatocellular	hsa-mir-1183	0.014925
Carcinoma, Hepatocellular	hsa-mir-520g	0.014923
Carcinoma, Hepatocellular	hsa-mir-520f	0.0149222
Carcinoma, Hepatocellular	hsa-mir-3196	0.0149137
Carcinoma, Hepatocellular	hsa-mir-2861	0.0149135
Carcinoma, Hepatocellular	hsa-mir-149	0.0149135
Carcinoma, Hepatocellular	hsa-mir-3148	0.0149103
Carcinoma, Hepatocellular	hsa-mir-569	0.0149102
Carcinoma, Hepatocellular	hsa-mir-3179	0.0149086
Carcinoma, Hepatocellular	hsa-mir-550b	0.0149085
Carcinoma, Hepatocellular	hsa-mir-598	0.0149033
Carcinoma, Hepatocellular	hsa-mir-136	0.0149026
Carcinoma, Hepatocellular	hsa-mir-369	0.0148957
Carcinoma, Hepatocellular	hsa-mir-564	0.0148954
Carcinoma, Hepatocellular	hsa-mir-1297	0.0148945
Carcinoma, Hepatocellular	hsa-mir-511	0.014894
Carcinoma, Hepatocellular	hsa-mir-325	0.0148911
Carcinoma, Hepatocellular	hsa-mir-641	0.0148905
Carcinoma, Hepatocellular	hsa-mir-1287	0.0148904
Carcinoma, Hepatocellular	hsa-mir-518c	0.0148892
Carcinoma, Hepatocellular	hsa-mir-137	0.014888
Carcinoma, Hepatocellular	hsa-mir-297	0.0148863
Carcinoma, Hepatocellular	hsa-mir-1273c	0.0148795
Carcinoma, Hepatocellular	hsa-mir-1179	0.0148795
Carcinoma, Hepatocellular	hsa-mir-1275	0.0148794
Carcinoma, Hepatocellular	hsa-mir-567	0.0148792
Carcinoma, Hepatocellular	hsa-mir-193b	0.014868
Carcinoma, Hepatocellular	hsa-mir-516a	0.0148639
Carcinoma, Hepatocellular	hsa-mir-659	0.014855
Carcinoma, Hepatocellular	hsa-mir-596	0.0148527
Carcinoma, Hepatocellular	hsa-mir-452	0.0148455
Carcinoma, Hepatocellular	hsa-mir-302a	0.0148364
Carcinoma, Hepatocellular	hsa-mir-196b	0.0148336
Carcinoma, Hepatocellular	hsa-mir-184	0.0148298
Carcinoma, Hepatocellular	hsa-mir-340	0.0148257
Carcinoma, Hepatocellular	hsa-mir-521	0.0148225
Carcinoma, Hepatocellular	hsa-mir-621	0.014817
Carcinoma, Hepatocellular	hsa-mir-933	0.0148166
Carcinoma, Hepatocellular	hsa-mir-518e	0.0148162
Carcinoma, Hepatocellular	hsa-mir-507	0.0148119
Carcinoma, Hepatocellular	hsa-mir-494	0.0148087
Carcinoma, Hepatocellular	hsa-mir-561	0.0148029
Carcinoma, Hepatocellular	hsa-mir-23b	0.0147954
Carcinoma, Hepatocellular	hsa-mir-525	0.0147909
Carcinoma, Hepatocellular	hsa-mir-660	0.0147906
Carcinoma, Hepatocellular	hsa-mir-194	0.0147887
Breast Neoplasms	hsa-mir-130a	0.0147759
Carcinoma, Hepatocellular	hsa-mir-382	0.0147745
Carcinoma, Hepatocellular	hsa-mir-583	0.0147621
Carcinoma, Hepatocellular	hsa-mir-188	0.0147615
Carcinoma, Hepatocellular	hsa-mir-448	0.0147566
Carcinoma, Hepatocellular	hsa-mir-301b	0.0147412
Carcinoma, Hepatocellular	hsa-mir-557	0.0147386
Carcinoma, Hepatocellular	hsa-mir-601	0.0147355
Carcinoma, Hepatocellular	hsa-mir-523	0.0147223
Carcinoma, Hepatocellular	hsa-mir-383	0.0147098
Carcinoma, Hepatocellular	hsa-mir-204	0.014705
Breast Neoplasms	hsa-mir-106a	0.014673
Carcinoma, Hepatocellular	hsa-mir-662	0.0146517
Carcinoma, Hepatocellular	hsa-mir-769	0.0146517
Carcinoma, Hepatocellular	hsa-mir-600	0.0146516
Carcinoma, Hepatocellular	hsa-mir-611	0.0146515
Carcinoma, Hepatocellular	hsa-mir-654	0.0146515
Carcinoma, Hepatocellular	hsa-mir-367	0.0146378
Carcinoma, Hepatocellular	hsa-mir-132	0.0146141
Carcinoma, Hepatocellular	hsa-mir-302d	0.0146096
Carcinoma, Hepatocellular	hsa-mir-153	0.0146065
Breast Neoplasms	hsa-mir-381	0.0146
Carcinoma, Hepatocellular	hsa-mir-449a	0.0145964
Carcinoma, Hepatocellular	hsa-mir-708	0.014596
Carcinoma, Hepatocellular	hsa-mir-339	0.014595
Carcinoma, Hepatocellular	hsa-mir-215	0.0145678
Breast Neoplasms	hsa-mir-130b	0.014556
Carcinoma, Hepatocellular	hsa-mir-33b	0.0145369
Breast Neoplasms	hsa-mir-424	0.0145212
Carcinoma, Hepatocellular	hsa-mir-206	0.0144957
Breast Neoplasms	hsa-mir-323a	0.0144902
Breast Neoplasms	hsa-mir-198	0.0144859
Carcinoma, Hepatocellular	hsa-mir-424	0.0144799
Carcinoma, Hepatocellular	hsa-mir-95	0.0144486
Carcinoma, Hepatocellular	hsa-mir-488	0.0144442
Breast Neoplasms	hsa-mir-95	0.0144398
Breast Neoplasms	hsa-mir-650	0.0144217
Carcinoma, Hepatocellular	hsa-mir-128	0.0144212
Breast Neoplasms	hsa-mir-192	0.0144108
Carcinoma, Hepatocellular	hsa-mir-28	0.0143979
Breast Neoplasms	hsa-mir-485	0.0143962
Breast Neoplasms	hsa-mir-449a	0.0143852
Breast Neoplasms	hsa-mir-449b	0.0143839
Breast Neoplasms	hsa-mir-361	0.0143751
Carcinoma, Hepatocellular	hsa-mir-30e	0.014368
Breast Neoplasms	hsa-mir-1224	0.0143634
Breast Neoplasms	hsa-mir-190a	0.0143577
Breast Neoplasms	hsa-mir-550a	0.014356
Carcinoma, Hepatocellular	hsa-mir-32	0.014348
Breast Neoplasms	hsa-mir-885	0.0143344
Breast Neoplasms	hsa-mir-212	0.0143309
Breast Neoplasms	hsa-mir-422a	0.0143288
Carcinoma, Hepatocellular	hsa-mir-26b	0.0143254
Breast Neoplasms	hsa-mir-517a	0.0143196
Breast Neoplasms	hsa-mir-28	0.0143132
Breast Neoplasms	hsa-mir-509	0.0143062
Breast Neoplasms	hsa-mir-432	0.0143054
Breast Neoplasms	hsa-mir-503	0.0143022
Breast Neoplasms	hsa-mir-181d	0.0142948
Breast Neoplasms	hsa-mir-376a	0.0142867
Breast Neoplasms	hsa-mir-494	0.014275
Breast Neoplasms	hsa-mir-302f	0.014264
Breast Neoplasms	hsa-mir-154	0.0142522
Breast Neoplasms	hsa-mir-491	0.0142387
Breast Neoplasms	hsa-mir-720	0.0142349
Breast Neoplasms	hsa-mir-519a	0.0142317
Breast Neoplasms	hsa-mir-504	0.0142205
Breast Neoplasms	hsa-mir-99b	0.0142037
Breast Neoplasms	hsa-mir-181c	0.0141984
Breast Neoplasms	hsa-mir-744	0.0141944
Breast Neoplasms	hsa-mir-186	0.0141807
Breast Neoplasms	hsa-mir-590	0.0141748
Breast Neoplasms	hsa-mir-548d	0.014174
Breast Neoplasms	hsa-mir-378d	0.0141736
Breast Neoplasms	hsa-mir-378h	0.0141709
Breast Neoplasms	hsa-mir-378c	0.0141693
Breast Neoplasms	hsa-mir-378b	0.0141673
Breast Neoplasms	hsa-mir-484	0.0141669
Breast Neoplasms	hsa-mir-378e	0.0141667
Breast Neoplasms	hsa-mir-378g	0.0141648
Breast Neoplasms	hsa-mir-378i	0.0141619
Breast Neoplasms	hsa-mir-378f	0.0141606
Breast Neoplasms	hsa-mir-502	0.0141603
Breast Neoplasms	hsa-mir-323b	0.0141588
Breast Neoplasms	hsa-mir-640	0.0141562
Breast Neoplasms	hsa-mir-1246	0.014153
Breast Neoplasms	hsa-mir-211	0.0141521
Breast Neoplasms	hsa-mir-508	0.0141497
Breast Neoplasms	hsa-mir-30e	0.0141417
Breast Neoplasms	hsa-mir-489	0.0141385
Breast Neoplasms	hsa-mir-15b	0.0141206
Breast Neoplasms	hsa-mir-451b	0.0141194
Breast Neoplasms	hsa-mir-374b	0.0141165
Breast Neoplasms	hsa-mir-636	0.0141152
Breast Neoplasms	hsa-mir-371a	0.0141132
Breast Neoplasms	hsa-mir-302e	0.0141088
Breast Neoplasms	hsa-mir-98	0.0141046
Carcinoma, Hepatocellular	hsa-mir-328	0.0140889
Breast Neoplasms	hsa-mir-330	0.0140831
Breast Neoplasms	hsa-mir-655	0.0140787
Breast Neoplasms	hsa-mir-1271	0.0140682
Breast Neoplasms	hsa-mir-642a	0.0140656
Breast Neoplasms	hsa-mir-492	0.0140622
Breast Neoplasms	hsa-mir-1280	0.0140545
Breast Neoplasms	hsa-mir-630	0.0140543
Breast Neoplasms	hsa-mir-410	0.0140515
Breast Neoplasms	hsa-mir-216a	0.0140504
Breast Neoplasms	hsa-mir-147b	0.0140485
Breast Neoplasms	hsa-mir-499b	0.0140477
Breast Neoplasms	hsa-mir-490	0.0140321
Breast Neoplasms	hsa-mir-593	0.0140311
Breast Neoplasms	hsa-mir-337	0.0140293
Breast Neoplasms	hsa-mir-765	0.0140284
Breast Neoplasms	hsa-mir-760	0.0140244
Breast Neoplasms	hsa-mir-520e	0.0140242
Breast Neoplasms	hsa-mir-571	0.0140225
Breast Neoplasms	hsa-mir-942	0.0140222
Breast Neoplasms	hsa-mir-628	0.0140206
Breast Neoplasms	hsa-mir-329	0.014019
Breast Neoplasms	hsa-mir-500a	0.0140184
Breast Neoplasms	hsa-mir-642b	0.0140169
Breast Neoplasms	hsa-mir-1249	0.0140165
Breast Neoplasms	hsa-mir-421	0.014012
Breast Neoplasms	hsa-mir-1302	0.0140098
Breast Neoplasms	hsa-mir-185	0.0140095
Breast Neoplasms	hsa-mir-646	0.0140087
Breast Neoplasms	hsa-mir-873	0.0140061
Breast Neoplasms	hsa-mir-514a	0.0140045
Breast Neoplasms	hsa-mir-570	0.0139987
Breast Neoplasms	hsa-mir-577	0.0139984
Breast Neoplasms	hsa-mir-524	0.0139983
Breast Neoplasms	hsa-mir-551a	0.0139981
Breast Neoplasms	hsa-mir-605	0.0139981
Breast Neoplasms	hsa-mir-938	0.0139981
Breast Neoplasms	hsa-mir-591	0.013998
Breast Neoplasms	hsa-mir-518f	0.0139978
Breast Neoplasms	hsa-mir-449c	0.0139978
Breast Neoplasms	hsa-mir-595	0.0139978
Breast Neoplasms	hsa-mir-610	0.0139978
Breast Neoplasms	hsa-mir-1228	0.0139977
Breast Neoplasms	hsa-mir-184	0.013995
Breast Neoplasms	hsa-mir-519b	0.0139947
Breast Neoplasms	hsa-mir-99a	0.0139912
Breast Neoplasms	hsa-mir-208a	0.0139911
Breast Neoplasms	hsa-mir-544a	0.0139909
Breast Neoplasms	hsa-mir-105	0.0139882
Breast Neoplasms	hsa-mir-544b	0.0139876
Breast Neoplasms	hsa-mir-455	0.0139795
Breast Neoplasms	hsa-mir-1286	0.0139778
Breast Neoplasms	hsa-mir-603	0.0139769
Breast Neoplasms	hsa-mir-671	0.0139755
Breast Neoplasms	hsa-mir-1247	0.013972
Breast Neoplasms	hsa-mir-582	0.0139719
Breast Neoplasms	hsa-mir-513c	0.0139718
Breast Neoplasms	hsa-mir-1184	0.0139711
Breast Neoplasms	hsa-mir-589	0.0139708
Breast Neoplasms	hsa-mir-1273a	0.0139708
Breast Neoplasms	hsa-mir-1972	0.0139707
Breast Neoplasms	hsa-mir-635	0.0139706
Breast Neoplasms	hsa-mir-627	0.0139705
Breast Neoplasms	hsa-mir-619	0.0139701
Breast Neoplasms	hsa-mir-566	0.0139701
Breast Neoplasms	hsa-mir-1180	0.0139695
Breast Neoplasms	hsa-mir-513b	0.0139692
Breast Neoplasms	hsa-mir-32	0.0139648
Breast Neoplasms	hsa-mir-363	0.0139603
Breast Neoplasms	hsa-mir-3151	0.0139564
Breast Neoplasms	hsa-mir-518a	0.0139517
Breast Neoplasms	hsa-mir-548b	0.0139488
Breast Neoplasms	hsa-mir-144	0.0139451
Breast Neoplasms	hsa-mir-935	0.0139435
Breast Neoplasms	hsa-mir-522	0.013943
Breast Neoplasms	hsa-mir-500b	0.0139427
Breast Neoplasms	hsa-mir-1234	0.0139425
Breast Neoplasms	hsa-mir-517c	0.0139421
Breast Neoplasms	hsa-mir-1301	0.0139418
Breast Neoplasms	hsa-mir-1299	0.0139417
Breast Neoplasms	hsa-mir-1202	0.0139416
Breast Neoplasms	hsa-mir-92	0.0139416
Breast Neoplasms	hsa-mir-498	0.0139415
Breast Neoplasms	hsa-mir-26	0.0139415
Breast Neoplasms	hsa-mir-527	0.0139414
Breast Neoplasms	hsa-mir-633	0.0139413
Breast Neoplasms	hsa-mir-1231	0.0139396
Breast Neoplasms	hsa-mir-592	0.0139395
Breast Neoplasms	hsa-mir-663b	0.0139372
Breast Neoplasms	hsa-mir-552	0.0139364
Breast Neoplasms	hsa-mir-1303	0.0139352
Breast Neoplasms	hsa-mir-572	0.0139343
Breast Neoplasms	hsa-mir-2110	0.013934
Breast Neoplasms	hsa-mir-190b	0.0139338
Breast Neoplasms	hsa-mir-1236	0.0139296
Breast Neoplasms	hsa-mir-664	0.013924
Breast Neoplasms	hsa-mir-767	0.0139217
Breast Neoplasms	hsa-mir-711	0.0139173
Breast Neoplasms	hsa-mir-675	0.0139167
Breast Neoplasms	hsa-mir-370	0.0139143
Breast Neoplasms	hsa-mir-372	0.0139093
Breast Neoplasms	hsa-mir-1293	0.0139093
Breast Neoplasms	hsa-mir-151	0.0139074
Breast Neoplasms	hsa-mir-624	0.0139068
Breast Neoplasms	hsa-mir-217	0.0139039
Breast Neoplasms	hsa-mir-382	0.0139038
Breast Neoplasms	hsa-mir-1266	0.0139032
Breast Neoplasms	hsa-mir-33b	0.0139029
Breast Neoplasms	hsa-mir-1827	0.0139021
Breast Neoplasms	hsa-mir-668	0.0139003
Breast Neoplasms	hsa-mir-545	0.0139001
Breast Neoplasms	hsa-mir-548a	0.0138996
Breast Neoplasms	hsa-mir-4792	0.0138987
Breast Neoplasms	hsa-mir-941	0.0138973
Breast Neoplasms	hsa-mir-189	0.0138899
Breast Neoplasms	hsa-mir-1207	0.0138866
Breast Neoplasms	hsa-mir-1305	0.0138854
Breast Neoplasms	hsa-mir-3163	0.0138844
Breast Neoplasms	hsa-mir-1260a	0.0138835
Breast Neoplasms	hsa-mir-451	0.0138777
Breast Neoplasms	hsa-mir-621	0.0138754
Breast Neoplasms	hsa-mir-933	0.0138753
Breast Neoplasms	hsa-mir-532	0.0138747
Breast Neoplasms	hsa-mir-766	0.0138734
Breast Neoplasms	hsa-mir-617	0.0138733
Breast Neoplasms	hsa-mir-758	0.0138733
Breast Neoplasms	hsa-mir-1322	0.0138731
Breast Neoplasms	hsa-mir-518e	0.013873
Breast Neoplasms	hsa-mir-1233	0.0138715
Breast Neoplasms	hsa-mir-1285	0.0138709
Breast Neoplasms	hsa-mir-124a	0.0138708
Breast Neoplasms	hsa-mir-346	0.0138704
Breast Neoplasms	hsa-mir-1296	0.0138631
Breast Neoplasms	hsa-mir-647	0.0138627
Breast Neoplasms	hsa-mir-1227	0.0138623
Breast Neoplasms	hsa-mir-1256	0.0138622
Breast Neoplasms	hsa-mir-616	0.0138621
Breast Neoplasms	hsa-mir-1229	0.013862
Breast Neoplasms	hsa-mir-944	0.0138614
Breast Neoplasms	hsa-mir-658	0.0138564
Breast Neoplasms	hsa-mir-1275	0.0138442
Breast Neoplasms	hsa-mir-567	0.013844
Breast Neoplasms	hsa-mir-1179	0.0138437
Breast Neoplasms	hsa-mir-1273c	0.0138429
Breast Neoplasms	hsa-mir-196b	0.0138392
Breast Neoplasms	hsa-mir-487a	0.0138359
Breast Neoplasms	hsa-mir-542	0.0138273
Breast Neoplasms	hsa-mir-384	0.0138219
Breast Neoplasms	hsa-mir-548c	0.0138219
Breast Neoplasms	hsa-mir-1254	0.0138209
Breast Neoplasms	hsa-mir-3940	0.01382
Stomach Neoplasms	hsa-mir-92a	0.0138193
Breast Neoplasms	hsa-mir-663	0.0138186
Breast Neoplasms	hsa-mir-599	0.0138141
Breast Neoplasms	hsa-mir-614	0.0138141
Breast Neoplasms	hsa-mir-648	0.0138141
Breast Neoplasms	hsa-mir-575	0.0138134
Breast Neoplasms	hsa-mir-454	0.0138112
Breast Neoplasms	hsa-mir-3196	0.0138039
Breast Neoplasms	hsa-mir-2861	0.0138034
Breast Neoplasms	hsa-mir-512	0.0138008
Breast Neoplasms	hsa-mir-3179	0.0137996
Breast Neoplasms	hsa-mir-550b	0.0137994
Breast Neoplasms	hsa-mir-331	0.0137989
Breast Neoplasms	hsa-mir-208b	0.0137957
Breast Neoplasms	hsa-mir-216b	0.0137832
Breast Neoplasms	hsa-mir-641	0.0137759
Breast Neoplasms	hsa-mir-1287	0.0137759
Breast Neoplasms	hsa-mir-3148	0.013771
Breast Neoplasms	hsa-mir-569	0.013771
Breast Neoplasms	hsa-mir-511	0.01377
Breast Neoplasms	hsa-mir-1297	0.0137698
Breast Neoplasms	hsa-mir-433	0.0137696
Breast Neoplasms	hsa-mir-1181	0.0137592
Breast Neoplasms	hsa-mir-1183	0.0137577
Breast Neoplasms	hsa-mir-1909	0.0137567
Breast Neoplasms	hsa-mir-362	0.0137478
Breast Neoplasms	hsa-mir-92b	0.0137474
Breast Neoplasms	hsa-mir-369	0.0137468
Breast Neoplasms	hsa-mir-564	0.0137462
Breast Neoplasms	hsa-mir-134	0.0137425
Breast Neoplasms	hsa-mir-377	0.013739
Breast Neoplasms	hsa-mir-33a	0.0137293
Breast Neoplasms	hsa-mir-539	0.013709
Breast Neoplasms	hsa-mir-300	0.0136994
Breast Neoplasms	hsa-mir-520g	0.0136855
Breast Neoplasms	hsa-mir-520f	0.0136816
Breast Neoplasms	hsa-mir-518b	0.0136651
Breast Neoplasms	hsa-mir-325	0.0136638
Breast Neoplasms	hsa-mir-136	0.0136577
Stomach Neoplasms	hsa-mir-210	0.0136576
Breast Neoplasms	hsa-mir-297	0.0136539
Breast Neoplasms	hsa-mir-574	0.0136436
Breast Neoplasms	hsa-mir-622	0.0136373
Breast Neoplasms	hsa-mir-561	0.0136332
Breast Neoplasms	hsa-mir-615	0.0136155
Breast Neoplasms	hsa-mir-637	0.0136006
Breast Neoplasms	hsa-mir-487b	0.0135989
Breast Neoplasms	hsa-mir-507	0.0135936
Breast Neoplasms	hsa-mir-526b	0.0135896
Breast Neoplasms	hsa-mir-376b	0.0135891
Breast Neoplasms	hsa-mir-525	0.0135734
Breast Neoplasms	hsa-mir-518c	0.0135678
Breast Neoplasms	hsa-mir-371	0.0135547
Breast Neoplasms	hsa-mir-379	0.013542
Breast Neoplasms	hsa-mir-602	0.0135371
Breast Neoplasms	hsa-mir-188	0.0135354
Breast Neoplasms	hsa-mir-596	0.0135285
Breast Neoplasms	hsa-mir-523	0.0135162
Breast Neoplasms	hsa-mir-521	0.013507
Breast Neoplasms	hsa-mir-501	0.0135065
Breast Neoplasms	hsa-mir-659	0.0134925
Breast Neoplasms	hsa-mir-652	0.0134894
Breast Neoplasms	hsa-mir-583	0.0134794
Breast Neoplasms	hsa-mir-660	0.0134762
Stomach Neoplasms	hsa-mir-30a	0.0134692
Breast Neoplasms	hsa-mir-431	0.0134674
Breast Neoplasms	hsa-mir-601	0.0134551
Breast Neoplasms	hsa-mir-557	0.0134503
Breast Neoplasms	hsa-mir-612	0.0134402
Breast Neoplasms	hsa-mir-657	0.0134396
Colorectal Neoplasms	hsa-mir-138	0.0134349
Breast Neoplasms	hsa-mir-598	0.0133917
Breast Neoplasms	hsa-mir-448	0.0133805
Stomach Neoplasms	hsa-mir-10a	0.0133746
Breast Neoplasms	hsa-mir-662	0.0133723
Breast Neoplasms	hsa-mir-769	0.0133722
Breast Neoplasms	hsa-mir-600	0.0133721
Breast Neoplasms	hsa-mir-611	0.0133719
Breast Neoplasms	hsa-mir-654	0.0133718
Breast Neoplasms	hsa-mir-483	0.0133638
Stomach Neoplasms	hsa-mir-203	0.0133513
Stomach Neoplasms	hsa-mir-19b	0.0133285
Stomach Neoplasms	hsa-mir-133a	0.0133109
Stomach Neoplasms	hsa-mir-338	0.0132747
Stomach Neoplasms	hsa-mir-99a	0.0132639
Stomach Neoplasms	hsa-mir-205	0.0131785
Leukemia, Myeloid, Acute	hsa-mir-21	0.0131267
Colorectal Neoplasms	hsa-mir-128	0.0131129
Stomach Neoplasms	hsa-mir-15a	0.0130979
Stomach Neoplasms	hsa-mir-367	0.0130959
Stomach Neoplasms	hsa-mir-215	0.0130193
Stomach Neoplasms	hsa-let-7b	0.01301
Stomach Neoplasms	hsa-mir-153	0.0130014
Stomach Neoplasms	hsa-mir-483	0.012999
Melanoma	hsa-mir-451a	0.0129924
Stomach Neoplasms	hsa-mir-29b	0.0129921
Stomach Neoplasms	hsa-mir-219	0.0129775
Stomach Neoplasms	hsa-mir-708	0.012975
Stomach Neoplasms	hsa-mir-26a	0.0129749
Stomach Neoplasms	hsa-mir-452	0.0129575
Stomach Neoplasms	hsa-mir-339	0.0128952
Stomach Neoplasms	hsa-mir-144	0.0128717
Colorectal Neoplasms	hsa-mir-151a	0.0128692
Stomach Neoplasms	hsa-mir-424	0.0128691
Stomach Neoplasms	hsa-mir-491	0.0128653
Stomach Neoplasms	hsa-mir-208a	0.0128608
Stomach Neoplasms	hsa-mir-197	0.0128224
Stomach Neoplasms	hsa-let-7c	0.0128217
Stomach Neoplasms	hsa-mir-663a	0.0128213
Stomach Neoplasms	hsa-mir-542	0.0128048
Stomach Neoplasms	hsa-let-7d	0.0127957
Stomach Neoplasms	hsa-mir-181d	0.012772
Stomach Neoplasms	hsa-mir-99b	0.0127667
Stomach Neoplasms	hsa-mir-138	0.0127094
Stomach Neoplasms	hsa-mir-15b	0.0127078
Stomach Neoplasms	hsa-mir-23b	0.0126974
Stomach Neoplasms	hsa-mir-365a	0.0126833
Stomach Neoplasms	hsa-mir-30d	0.0126737
Stomach Neoplasms	hsa-mir-23a	0.0126549
Stomach Neoplasms	hsa-mir-28	0.0126449
Stomach Neoplasms	hsa-let-7e	0.0126369
Stomach Neoplasms	hsa-let-7i	0.0126239
Stomach Neoplasms	hsa-mir-152	0.0126141
Stomach Neoplasms	hsa-mir-383	0.012568
Stomach Neoplasms	hsa-mir-96	0.012564
Stomach Neoplasms	hsa-mir-193a	0.0125574
Stomach Neoplasms	hsa-mir-326	0.0125556
Stomach Neoplasms	hsa-mir-423	0.0125439
Stomach Neoplasms	hsa-mir-134	0.012508
Stomach Neoplasms	hsa-mir-381	0.0125003
Stomach Neoplasms	hsa-mir-98	0.0124942
Stomach Neoplasms	hsa-mir-365b	0.0124661
Stomach Neoplasms	hsa-mir-211	0.012459
Melanoma	hsa-mir-92a	0.0124029
Stomach Neoplasms	hsa-mir-425	0.0123943
Stomach Neoplasms	hsa-mir-198	0.0123549
Stomach Neoplasms	hsa-mir-30e	0.012354
Melanoma	hsa-mir-499a	0.0123449
Stomach Neoplasms	hsa-mir-376a	0.0123424
Lung Neoplasms	hsa-mir-16	0.0123328
Prostatic Neoplasms	hsa-mir-155	0.0123142
Stomach Neoplasms	hsa-mir-103b	0.012308
Stomach Neoplasms	hsa-mir-345	0.012308
Prostatic Neoplasms	hsa-mir-451a	0.0122931
Heart Failure	hsa-mir-146a	0.0122871
Stomach Neoplasms	hsa-mir-499a	0.0122852
Stomach Neoplasms	hsa-mir-1224	0.0122651
Stomach Neoplasms	hsa-mir-432	0.0122595
Stomach Neoplasms	hsa-mir-493	0.0122419
Stomach Neoplasms	hsa-mir-485	0.012239
Stomach Neoplasms	hsa-mir-520h	0.0122364
Stomach Neoplasms	hsa-mir-488	0.0122314
Prostatic Neoplasms	hsa-mir-138	0.0122276
Stomach Neoplasms	hsa-mir-455	0.0122221
Stomach Neoplasms	hsa-mir-92b	0.0122159
Stomach Neoplasms	hsa-mir-548d	0.0122153
Stomach Neoplasms	hsa-mir-720	0.0122043
Ovarian Neoplasms	hsa-mir-451a	0.0121976
Stomach Neoplasms	hsa-mir-630	0.0121973
Stomach Neoplasms	hsa-mir-323a	0.0121935
Melanoma	hsa-mir-708	0.0121866
Stomach Neoplasms	hsa-mir-885	0.012181
Stomach Neoplasms	hsa-mir-504	0.0121809
Stomach Neoplasms	hsa-mir-330	0.0121764
Stomach Neoplasms	hsa-mir-378f	0.0121758
Stomach Neoplasms	hsa-mir-378g	0.0121746
Stomach Neoplasms	hsa-mir-378i	0.0121729
Stomach Neoplasms	hsa-mir-378e	0.0121726
Stomach Neoplasms	hsa-mir-378b	0.0121718
Stomach Neoplasms	hsa-mir-378c	0.0121713
Stomach Neoplasms	hsa-mir-378h	0.012169
Stomach Neoplasms	hsa-mir-1290	0.0121657
Stomach Neoplasms	hsa-mir-378d	0.0121608
Stomach Neoplasms	hsa-mir-361	0.0121565
Melanoma	hsa-mir-128	0.012155
Stomach Neoplasms	hsa-mir-190a	0.0121491
Stomach Neoplasms	hsa-mir-410	0.01214
Stomach Neoplasms	hsa-mir-502	0.0121286
Stomach Neoplasms	hsa-mir-506	0.0121285
Stomach Neoplasms	hsa-mir-584	0.012124
Endometriosis	hsa-mir-21	0.0121225
Stomach Neoplasms	hsa-mir-154	0.0121184
Stomach Neoplasms	hsa-mir-208b	0.0121043
Stomach Neoplasms	hsa-mir-1246	0.012104
Stomach Neoplasms	hsa-mir-590	0.0120964
Stomach Neoplasms	hsa-mir-323b	0.0120937
Stomach Neoplasms	hsa-mir-550a	0.0120872
Stomach Neoplasms	hsa-mir-299	0.0120817
Stomach Neoplasms	hsa-mir-642a	0.0120794
Stomach Neoplasms	hsa-mir-451b	0.0120794
Colorectal Neoplasms	hsa-mir-100	0.0120735
Stomach Neoplasms	hsa-mir-1280	0.0120701
Colorectal Neoplasms	hsa-mir-29c	0.0120655
Stomach Neoplasms	hsa-mir-512	0.0120632
Stomach Neoplasms	hsa-mir-520b	0.0120632
Stomach Neoplasms	hsa-mir-1471	0.0120583
Stomach Neoplasms	hsa-mir-765	0.0120537
Stomach Neoplasms	hsa-mir-498	0.0120498
Stomach Neoplasms	hsa-mir-874	0.0120463
Stomach Neoplasms	hsa-mir-642b	0.0120456
Stomach Neoplasms	hsa-mir-552	0.0120448
Stomach Neoplasms	hsa-mir-509	0.0120446
Stomach Neoplasms	hsa-mir-508	0.0120433
Stomach Neoplasms	hsa-mir-362	0.0120348
Stomach Neoplasms	hsa-mir-489	0.01203
Stomach Neoplasms	hsa-mir-1286	0.0120285
Stomach Neoplasms	hsa-mir-422a	0.0120267
Stomach Neoplasms	hsa-mir-202	0.0120265
Stomach Neoplasms	hsa-mir-454	0.0120264
Stomach Neoplasms	hsa-mir-200	0.0120261
Lung Neoplasms	hsa-mir-15a	0.0120254
Stomach Neoplasms	hsa-mir-593	0.012025
Prostatic Neoplasms	hsa-mir-103a	0.012022
Stomach Neoplasms	hsa-mir-935	0.01202
Stomach Neoplasms	hsa-mir-638	0.012018
Stomach Neoplasms	hsa-mir-147a	0.0120179
Stomach Neoplasms	hsa-mir-329	0.0120142
Stomach Neoplasms	hsa-mir-484	0.0120131
Heart Failure	hsa-mir-20a	0.0120117
Stomach Neoplasms	hsa-mir-603	0.0120115
Stomach Neoplasms	hsa-mir-518a	0.0120106
Stomach Neoplasms	hsa-mir-151	0.0120073
Stomach Neoplasms	hsa-mir-655	0.0120067
Stomach Neoplasms	hsa-mir-873	0.0120054
Stomach Neoplasms	hsa-mir-382	0.0120044
Stomach Neoplasms	hsa-mir-320b	0.0119955
Stomach Neoplasms	hsa-mir-190b	0.0119949
Stomach Neoplasms	hsa-mir-346	0.0119948
Stomach Neoplasms	hsa-mir-216a	0.0119933
Stomach Neoplasms	hsa-mir-575	0.0119895
Stomach Neoplasms	hsa-mir-628	0.0119894
Stomach Neoplasms	hsa-mir-633	0.0119888
Stomach Neoplasms	hsa-mir-636	0.0119878
Stomach Neoplasms	hsa-mir-766	0.0119845
Stomach Neoplasms	hsa-mir-617	0.0119844
Stomach Neoplasms	hsa-mir-1322	0.0119843
Stomach Neoplasms	hsa-mir-758	0.0119841
Stomach Neoplasms	hsa-mir-519d	0.0119837
Stomach Neoplasms	hsa-mir-320c	0.0119832
Stomach Neoplasms	hsa-mir-500a	0.0119816
Stomach Neoplasms	hsa-mir-548b	0.0119778
Stomach Neoplasms	hsa-mir-760	0.0119736
Stomach Neoplasms	hsa-mir-1258	0.0119728
Stomach Neoplasms	hsa-mir-147b	0.0119722
Stomach Neoplasms	hsa-mir-217	0.0119708
Stomach Neoplasms	hsa-mir-671	0.0119704
Stomach Neoplasms	hsa-mir-520e	0.0119675
Ovarian Neoplasms	hsa-mir-193a	0.0119657
Stomach Neoplasms	hsa-mir-944	0.0119645
Stomach Neoplasms	hsa-mir-1229	0.0119638
Stomach Neoplasms	hsa-mir-1227	0.0119634
Stomach Neoplasms	hsa-mir-3151	0.0119631
Stomach Neoplasms	hsa-mir-1271	0.0119629
Stomach Neoplasms	hsa-mir-505	0.0119624
Stomach Neoplasms	hsa-mir-1909	0.0119602
Stomach Neoplasms	hsa-mir-300	0.0119591
Stomach Neoplasms	hsa-mir-1183	0.0119577
Stomach Neoplasms	hsa-mir-632	0.0119572
Stomach Neoplasms	hsa-mir-572	0.0119549
Stomach Neoplasms	hsa-mir-499b	0.0119535
Stomach Neoplasms	hsa-mir-487a	0.0119528
Stomach Neoplasms	hsa-mir-942	0.0119521
Stomach Neoplasms	hsa-mir-298	0.0119506
Stomach Neoplasms	hsa-mir-514a	0.0119497
Stomach Neoplasms	hsa-mir-384	0.011946
Stomach Neoplasms	hsa-mir-571	0.011944
Stomach Neoplasms	hsa-mir-216b	0.0119434
Ovarian Neoplasms	hsa-mir-708	0.011943
Stomach Neoplasms	hsa-mir-1915	0.0119423
Stomach Neoplasms	hsa-mir-1827	0.0119419
Stomach Neoplasms	hsa-mir-518b	0.0119416
Stomach Neoplasms	hsa-mir-337	0.0119413
Stomach Neoplasms	hsa-mir-450a	0.0119393
Stomach Neoplasms	hsa-mir-320d	0.0119391
Stomach Neoplasms	hsa-mir-532	0.0119383
Stomach Neoplasms	hsa-mir-377	0.0119382
Stomach Neoplasms	hsa-mir-450b	0.0119373
Stomach Neoplasms	hsa-mir-320e	0.0119361
Stomach Neoplasms	hsa-mir-1260a	0.0119352
Stomach Neoplasms	hsa-mir-1305	0.0119349
Stomach Neoplasms	hsa-mir-3163	0.0119345
Stomach Neoplasms	hsa-mir-675	0.0119345
Stomach Neoplasms	hsa-mir-1236	0.0119338
Stomach Neoplasms	hsa-mir-1302	0.0119338
Colorectal Neoplasms	hsa-mir-15a	0.0119336
Colorectal Neoplasms	hsa-mir-29b	0.0119334
Stomach Neoplasms	hsa-mir-663b	0.0119333
Stomach Neoplasms	hsa-mir-105	0.0119329
Stomach Neoplasms	hsa-mir-1249	0.0119321
Stomach Neoplasms	hsa-mir-592	0.0119305
Stomach Neoplasms	hsa-mir-33b	0.0119304
Stomach Neoplasms	hsa-mir-663	0.011928
Stomach Neoplasms	hsa-mir-490	0.0119274
Stomach Neoplasms	hsa-mir-711	0.0119272
Stomach Neoplasms	hsa-mir-492	0.0119266
Stomach Neoplasms	hsa-mir-922	0.0119264
Stomach Neoplasms	hsa-mir-301b	0.0119256
Stomach Neoplasms	hsa-mir-1180	0.0119222
Stomach Neoplasms	hsa-mir-619	0.0119222
Stomach Neoplasms	hsa-mir-1972	0.0119221
Stomach Neoplasms	hsa-mir-1273a	0.0119221
Stomach Neoplasms	hsa-mir-627	0.0119221
Stomach Neoplasms	hsa-mir-566	0.0119221
Stomach Neoplasms	hsa-mir-635	0.0119221
Stomach Neoplasms	hsa-mir-589	0.0119221
Stomach Neoplasms	hsa-mir-1184	0.011922
Stomach Neoplasms	hsa-mir-1247	0.0119219
Stomach Neoplasms	hsa-mir-582	0.0119219
Stomach Neoplasms	hsa-mir-1299	0.0119213
Stomach Neoplasms	hsa-mir-615	0.0119207
Stomach Neoplasms	hsa-mir-1293	0.0119198
Stomach Neoplasms	hsa-mir-624	0.011915
Stomach Neoplasms	hsa-mir-1207	0.0119143
Stomach Neoplasms	hsa-mir-941	0.0119141
Stomach Neoplasms	hsa-mir-668	0.0119137
Stomach Neoplasms	hsa-mir-545	0.0119132
Stomach Neoplasms	hsa-mir-189	0.0119128
Stomach Neoplasms	hsa-mir-324	0.0119117
Stomach Neoplasms	hsa-mir-548a	0.0119106
Stomach Neoplasms	hsa-mir-451	0.0119101
Stomach Neoplasms	hsa-mir-1266	0.0119098
Stomach Neoplasms	hsa-mir-4792	0.0119093
Stomach Neoplasms	hsa-mir-646	0.0119072
Stomach Neoplasms	hsa-mir-124a	0.0119055
Stomach Neoplasms	hsa-mir-1233	0.0119055
Stomach Neoplasms	hsa-mir-1285	0.0119054
Stomach Neoplasms	hsa-mir-2110	0.0119029
Stomach Neoplasms	hsa-mir-1323	0.0119019
Stomach Neoplasms	hsa-mir-1469	0.0119009
Stomach Neoplasms	hsa-mir-718	0.0119009
Stomach Neoplasms	hsa-mir-1303	0.0119008
Stomach Neoplasms	hsa-mir-181	0.0119007
Stomach Neoplasms	hsa-mir-3186	0.0119005
Stomach Neoplasms	hsa-mir-4306	0.0119005
Stomach Neoplasms	hsa-mir-1245b	0.0119004
Stomach Neoplasms	hsa-mir-1245a	0.0119004
Stomach Neoplasms	hsa-mir-2355	0.0119003
Stomach Neoplasms	hsa-mir-4257	0.0119002
Stomach Neoplasms	hsa-mir-3130	0.0118998
Stomach Neoplasms	hsa-mir-1296	0.0118992
Stomach Neoplasms	hsa-mir-616	0.0118992
Stomach Neoplasms	hsa-mir-647	0.0118989
Stomach Neoplasms	hsa-mir-1256	0.0118967
Stomach Neoplasms	hsa-mir-1231	0.0118967
Stomach Neoplasms	hsa-mir-92	0.0118959
Stomach Neoplasms	hsa-mir-527	0.0118957
Stomach Neoplasms	hsa-mir-1234	0.0118957
Stomach Neoplasms	hsa-mir-517c	0.0118956
Stomach Neoplasms	hsa-mir-26	0.0118956
Stomach Neoplasms	hsa-mir-1202	0.0118952
Stomach Neoplasms	hsa-mir-1301	0.0118949
Stomach Neoplasms	hsa-mir-522	0.0118948
Stomach Neoplasms	hsa-mir-500b	0.0118943
Stomach Neoplasms	hsa-mir-519b	0.011894
Stomach Neoplasms	hsa-mir-664	0.0118886
Stomach Neoplasms	hsa-mir-3148	0.0118858
Stomach Neoplasms	hsa-mir-569	0.0118857
Stomach Neoplasms	hsa-mir-548c	0.011885
Stomach Neoplasms	hsa-mir-3940	0.0118812
Stomach Neoplasms	hsa-mir-1181	0.0118804
Stomach Neoplasms	hsa-mir-1254	0.0118801
Stomach Neoplasms	hsa-mir-369	0.0118765
Stomach Neoplasms	hsa-mir-564	0.0118761
Stomach Neoplasms	hsa-mir-2861	0.011874
Stomach Neoplasms	hsa-mir-3196	0.0118738
Stomach Neoplasms	hsa-mir-188	0.0118729
Stomach Neoplasms	hsa-mir-550b	0.0118729
Stomach Neoplasms	hsa-mir-3179	0.0118729
Stomach Neoplasms	hsa-mir-1297	0.0118717
Stomach Neoplasms	hsa-mir-511	0.0118701
Stomach Neoplasms	hsa-mir-33a	0.0118685
Stomach Neoplasms	hsa-mir-520f	0.0118683
Stomach Neoplasms	hsa-mir-767	0.0118679
Stomach Neoplasms	hsa-mir-376b	0.0118676
Stomach Neoplasms	hsa-mir-520g	0.011867
Stomach Neoplasms	hsa-mir-510	0.0118668
Melanoma	hsa-mir-10b	0.0118666
Stomach Neoplasms	hsa-mir-539	0.0118638
Stomach Neoplasms	hsa-mir-648	0.0118564
Stomach Neoplasms	hsa-mir-614	0.0118563
Stomach Neoplasms	hsa-mir-599	0.0118563
Colorectal Neoplasms	hsa-mir-223	0.0118554
Stomach Neoplasms	hsa-mir-136	0.0118512
Stomach Neoplasms	hsa-mir-641	0.0118466
Stomach Neoplasms	hsa-mir-1287	0.0118466
Stomach Neoplasms	hsa-mir-1273c	0.0118444
Stomach Neoplasms	hsa-mir-1179	0.0118442
Ovarian Neoplasms	hsa-mir-378a	0.0118438
Stomach Neoplasms	hsa-mir-1275	0.0118429
Stomach Neoplasms	hsa-mir-567	0.0118419
Stomach Neoplasms	hsa-mir-518c	0.0118418
Stomach Neoplasms	hsa-mir-431	0.0118399
Stomach Neoplasms	hsa-mir-518e	0.0118349
Stomach Neoplasms	hsa-mir-621	0.0118344
Stomach Neoplasms	hsa-mir-297	0.0118337
Stomach Neoplasms	hsa-mir-933	0.0118336
Stomach Neoplasms	hsa-mir-561	0.0118318
Stomach Neoplasms	hsa-mir-379	0.0118315
Melanoma	hsa-mir-133b	0.011827
Stomach Neoplasms	hsa-mir-608	0.011824
Stomach Neoplasms	hsa-mir-325	0.011823
Stomach Neoplasms	hsa-mir-526b	0.0118075
Stomach Neoplasms	hsa-mir-596	0.0118008
Stomach Neoplasms	hsa-mir-507	0.0118008
Melanoma	hsa-mir-223	0.0117983
Stomach Neoplasms	hsa-mir-637	0.0117958
Colorectal Neoplasms	hsa-mir-214	0.0117842
Colorectal Neoplasms	hsa-mir-205	0.0117755
Stomach Neoplasms	hsa-mir-602	0.0117744
Stomach Neoplasms	hsa-mir-525	0.011762
Stomach Neoplasms	hsa-mir-501	0.0117529
Stomach Neoplasms	hsa-mir-652	0.0117375
Stomach Neoplasms	hsa-mir-523	0.0117373
Stomach Neoplasms	hsa-mir-657	0.0117353
Heart Failure	hsa-mir-125b	0.0117351
Stomach Neoplasms	hsa-mir-612	0.011735
Stomach Neoplasms	hsa-mir-411	0.0117333
Stomach Neoplasms	hsa-mir-660	0.0117331
Prostatic Neoplasms	hsa-mir-499a	0.0117301
Stomach Neoplasms	hsa-mir-521	0.0117278
Prostatic Neoplasms	hsa-mir-128	0.0117228
Stomach Neoplasms	hsa-mir-583	0.0117162
Adenoviridae Infections	hsa-mir-21	0.0117118
Heart Failure	hsa-mir-34a	0.0117021
Colorectal Neoplasms	hsa-let-7d	0.0116992
Stomach Neoplasms	hsa-mir-557	0.0116968
Colorectal Neoplasms	hsa-mir-101	0.0116862
Colorectal Neoplasms	hsa-mir-24	0.0116828
Colorectal Neoplasms	hsa-mir-106b	0.0116822
Melanoma	hsa-mir-29c	0.0116775
Melanoma	hsa-mir-152	0.0116598
Stomach Neoplasms	hsa-mir-600	0.0116596
Stomach Neoplasms	hsa-mir-654	0.0116596
Stomach Neoplasms	hsa-mir-662	0.0116596
Stomach Neoplasms	hsa-mir-769	0.0116596
Stomach Neoplasms	hsa-mir-611	0.0116596
Stomach Neoplasms	hsa-mir-598	0.0116563
Stomach Neoplasms	hsa-mir-448	0.0116314
Stomach Neoplasms	hsa-mir-371	0.0116242
Colorectal Neoplasms	hsa-mir-629	0.0116133
Stomach Neoplasms	hsa-mir-659	0.0116117
Melanoma	hsa-mir-27a	0.0115844
Colorectal Neoplasms	hsa-let-7g	0.0115806
Colorectal Neoplasms	hsa-mir-10a	0.0115563
Colorectal Neoplasms	hsa-mir-193b	0.011547
Colorectal Neoplasms	hsa-let-7i	0.0115013
Colorectal Neoplasms	hsa-let-7f	0.0114987
Melanoma	hsa-mir-150	0.0114888
Colorectal Neoplasms	hsa-mir-197	0.0114821
Melanoma	hsa-mir-24	0.0114526
Melanoma	hsa-mir-100	0.0114514
Heart Failure	hsa-mir-221	0.0114337
Colorectal Neoplasms	hsa-mir-181c	0.0114248
Colorectal Neoplasms	hsa-mir-15b	0.0114143
Colorectal Neoplasms	hsa-mir-192	0.0114047
Colorectal Neoplasms	hsa-mir-30c	0.0113901
Melanoma	hsa-mir-181b	0.0113791
Colorectal Neoplasms	hsa-mir-23b	0.0113432
Melanoma	hsa-mir-101	0.0113379
Lung Neoplasms	hsa-mir-122	0.0113337
Colorectal Neoplasms	hsa-mir-302b	0.0113111
Colorectal Neoplasms	hsa-mir-296	0.011291
Lung Neoplasms	hsa-mir-106b	0.0112828
Carcinoma, Renal Cell	hsa-mir-17	0.0112799
Colorectal Neoplasms	hsa-mir-494	0.0112548
Lung Neoplasms	hsa-mir-195	0.0112504
Colorectal Neoplasms	hsa-mir-370	0.0112497
Colorectal Neoplasms	hsa-mir-196b	0.0112404
Colorectal Neoplasms	hsa-mir-365a	0.0112381
Colorectal Neoplasms	hsa-mir-302a	0.0112348
Colorectal Neoplasms	hsa-mir-99b	0.0111958
Colorectal Neoplasms	hsa-mir-125a	0.0111805
Colorectal Neoplasms	hsa-mir-184	0.011154
Colorectal Neoplasms	hsa-mir-181d	0.0111497
Colorectal Neoplasms	hsa-mir-130b	0.0111445
Colorectal Neoplasms	hsa-mir-302c	0.0111435
Colorectal Neoplasms	hsa-mir-449a	0.0111432
Colorectal Neoplasms	hsa-mir-212	0.0111423
Lung Neoplasms	hsa-mir-141	0.0111402
Lung Neoplasms	hsa-mir-99a	0.0111398
Lung Neoplasms	hsa-mir-451a	0.0111011
Prostatic Neoplasms	hsa-mir-18a	0.0110659
Colorectal Neoplasms	hsa-mir-20b	0.0110629
Colorectal Neoplasms	hsa-mir-302d	0.0110589
Colorectal Neoplasms	hsa-mir-30b	0.0110462
Adrenocortical Carcinoma	hsa-mir-21	0.0110433
Colorectal Neoplasms	hsa-mir-191	0.0110407
Lung Neoplasms	hsa-mir-378a	0.0110352
Colorectal Neoplasms	hsa-mir-30d	0.0110319
Melanoma	hsa-mir-30c	0.0110188
Colorectal Neoplasms	hsa-mir-204	0.0110121
Lung Neoplasms	hsa-mir-15b	0.010981
Carcinoma, Renal Cell	hsa-mir-20a	0.0109802
Colorectal Neoplasms	hsa-mir-134	0.0109772
Melanoma	hsa-mir-130a	0.0109588
Colorectal Neoplasms	hsa-mir-132	0.0109533
Colorectal Neoplasms	hsa-mir-98	0.010948
Colorectal Neoplasms	hsa-mir-363	0.010931
Colorectal Neoplasms	hsa-mir-32	0.0109178
Colorectal Neoplasms	hsa-mir-452	0.0108955
Nasopharyngeal Neoplasms	hsa-mir-21	0.0108851
Colorectal Neoplasms	hsa-mir-424	0.010864
Melanoma	hsa-mir-192	0.0108523
Prostatic Neoplasms	hsa-mir-19b	0.0108511
Schizophrenia	hsa-mir-21	0.010842
Melanoma	hsa-mir-199b	0.0108402
Colorectal Neoplasms	hsa-mir-520d	0.0108148
Lung Neoplasms	hsa-mir-193b	0.0108132
Heart Failure	hsa-mir-143	0.0108132
Colorectal Neoplasms	hsa-mir-663a	0.0108123
Colorectal Neoplasms	hsa-mir-153	0.0108122
Melanoma	hsa-mir-335	0.010803
Lung Neoplasms	hsa-mir-342	0.0107948
Carcinoma, Renal Cell	hsa-mir-125b	0.0107699
Neoplasms	hsa-mir-1	0.0107667
Prostatic Neoplasms	hsa-mir-19a	0.0107609
Melanoma	hsa-mir-224	0.0107591
Retinoblastoma	hsa-mir-21	0.0107387
Lupus Vulgaris	hsa-mir-21	0.010735
Heart Failure	hsa-mir-222	0.0107296
Ovarian Neoplasms	hsa-mir-143	0.010729
Ovarian Neoplasms	hsa-mir-210	0.010728
Parkinson Disease	hsa-mir-21	0.0107267
Colorectal Neoplasms	hsa-mir-449b	0.0107066
Colorectal Neoplasms	hsa-mir-520h	0.0107054
Neoplasms	hsa-mir-223	0.0107044
Melanoma	hsa-mir-10a	0.010702
Hepatitis B	hsa-mir-21	0.0106966
Colorectal Neoplasms	hsa-mir-376a	0.0106962
Colorectal Neoplasms	hsa-mir-30e	0.0106935
Lung Neoplasms	hsa-mir-23b	0.0106909
Lung Neoplasms	hsa-mir-429	0.0106812
Lung Neoplasms	hsa-mir-130a	0.0106596
Colorectal Neoplasms	hsa-mir-539	0.0106528
Lung Neoplasms	hsa-mir-151a	0.0106362
Ovarian Neoplasms	hsa-mir-181a	0.0106347
Melanoma	hsa-mir-132	0.0106303
Lung Neoplasms	hsa-mir-196b	0.0106248
Colorectal Neoplasms	hsa-mir-381	0.0106197
Melanoma	hsa-mir-373	0.010615
Melanoma	hsa-mir-497	0.0106016
Lung Neoplasms	hsa-mir-20b	0.0105989
Lung Neoplasms	hsa-mir-302b	0.0105921
Colorectal Neoplasms	hsa-mir-409	0.0105846
Melanoma	hsa-mir-130b	0.0105815
Lung Neoplasms	hsa-mir-149	0.0105658
Heart Failure	hsa-mir-15a	0.0105652
Heart Failure	hsa-mir-200b	0.0105643
Lung Neoplasms	hsa-mir-10a	0.0105558
Melanoma	hsa-mir-135a	0.0105531
Lung Neoplasms	hsa-mir-708	0.0105517
Colorectal Neoplasms	hsa-mir-495	0.0105482
Melanoma	hsa-mir-381	0.0105467
Colorectal Neoplasms	hsa-mir-376c	0.0105435
Melanoma	hsa-mir-26b	0.0105417
Colorectal Neoplasms	hsa-mir-365b	0.0105382
Melanoma	hsa-mir-127	0.0105324
Lung Neoplasms	hsa-mir-152	0.0105268
Lung Neoplasms	hsa-mir-302a	0.0105181
Colorectal Neoplasms	hsa-mir-208b	0.0105157
Heart Failure	hsa-mir-29c	0.0104932
Melanoma	hsa-mir-212	0.0104912
Melanoma	hsa-mir-129	0.0104837
Colorectal Neoplasms	hsa-mir-487b	0.0104784
Colorectal Neoplasms	hsa-mir-216a	0.0104744
Asthma	hsa-mir-21	0.0104744
Colorectal Neoplasms	hsa-mir-622	0.0104739
Melanoma	hsa-mir-208a	0.0104689
Lung Neoplasms	hsa-mir-328	0.0104567
Prostatic Neoplasms	hsa-mir-210	0.0104564
Melanoma	hsa-mir-494	0.010433
Ovarian Neoplasms	hsa-mir-15a	0.0104317
Ovarian Neoplasms	hsa-mir-222	0.010428
Colorectal Neoplasms	hsa-mir-518b	0.010426
Melanoma	hsa-mir-140	0.0104197
Lung Neoplasms	hsa-mir-144	0.0104054
Colorectal Neoplasms	hsa-mir-432	0.010404
Colorectal Neoplasms	hsa-mir-615	0.0104032
Colorectal Neoplasms	hsa-mir-512	0.0104014
Melanoma	hsa-mir-196b	0.0103985
Melanoma	hsa-mir-542	0.0103979
Neoplasms	hsa-mir-142	0.0103954
Colorectal Neoplasms	hsa-mir-33b	0.0103898
Ovarian Neoplasms	hsa-mir-29c	0.0103879
Melanoma	hsa-mir-424	0.0103869
Colorectal Neoplasms	hsa-mir-379	0.0103828
Colorectal Neoplasms	hsa-mir-154	0.0103694
Ovarian Neoplasms	hsa-mir-142	0.0103677
Lung Neoplasms	hsa-mir-373	0.0103648
Lung Neoplasms	hsa-mir-296	0.0103567
Colorectal Neoplasms	hsa-mir-501	0.0103562
Colorectal Neoplasms	hsa-mir-433	0.0103548
Colorectal Neoplasms	hsa-mir-520e	0.0103521
Prostatic Neoplasms	hsa-mir-9	0.0103463
Colorectal Neoplasms	hsa-mir-371a	0.0103461
Melanoma	hsa-mir-139	0.0103451
Melanoma	hsa-mir-99b	0.0103421
Melanoma	hsa-mir-206	0.0103403
Melanoma	hsa-mir-432	0.010332
Colorectal Neoplasms	hsa-mir-516a	0.010332
Colorectal Neoplasms	hsa-mir-518c	0.0103319
Melanoma	hsa-mir-23a	0.0103313
Colorectal Neoplasms	hsa-mir-188	0.0103202
Carcinoma, Renal Cell	hsa-mir-18a	0.0103186
Lung Neoplasms	hsa-mir-204	0.0103157
Colorectal Neoplasms	hsa-mir-431	0.0103111
Colorectal Neoplasms	hsa-mir-637	0.0103086
Colorectal Neoplasms	hsa-mir-596	0.0102975
Lung Neoplasms	hsa-mir-302c	0.0102951
Colorectal Neoplasms	hsa-mir-300	0.0102946
Ovarian Neoplasms	hsa-mir-328	0.0102926
Colorectal Neoplasms	hsa-mir-515	0.0102919
Prostatic Neoplasms	hsa-mir-10b	0.0102916
Heart Failure	hsa-mir-31	0.0102901
Colorectal Neoplasms	hsa-mir-331	0.0102882
Colorectal Neoplasms	hsa-mir-526a	0.0102758
Colorectal Neoplasms	hsa-mir-602	0.010275
Melanoma	hsa-mir-28	0.0102714
Melanoma	hsa-mir-372	0.0102617
Colorectal Neoplasms	hsa-mir-383	0.0102587
Melanoma	hsa-mir-449a	0.0102577
Prostatic Neoplasms	hsa-mir-29c	0.0102502
Carcinoma, Renal Cell	hsa-mir-221	0.0102479
Colorectal Neoplasms	hsa-mir-598	0.0102443
Colorectal Neoplasms	hsa-mir-520c	0.0102384
Melanoma	hsa-mir-184	0.0102369
Musculoskeletal Abnormalities	hsa-mir-21	0.0102344
Colorectal Neoplasms	hsa-mir-301b	0.010227
Colorectal Neoplasms	hsa-mir-326	0.0102268
Crohn Disease	hsa-mir-21	0.0102202
Heart Failure	hsa-mir-200a	0.0102197
Colorectal Neoplasms	hsa-mir-520f	0.0102176
Colorectal Neoplasms	hsa-mir-520g	0.0102162
Melanoma	hsa-mir-181d	0.0102149
Heart Failure	hsa-mir-9	0.0102056
Colorectal Neoplasms	hsa-mir-583	0.0102047
Colorectal Neoplasms	hsa-mir-601	0.0102044
Colorectal Neoplasms	hsa-mir-448	0.0102038
Colorectal Neoplasms	hsa-mir-657	0.010202
Colorectal Neoplasms	hsa-mir-612	0.0102017
Colorectal Neoplasms	hsa-mir-136	0.0102
Melanoma	hsa-mir-425	0.0101965
Colorectal Neoplasms	hsa-mir-455	0.0101921
Colorectal Neoplasms	hsa-mir-325	0.0101893
Colorectal Neoplasms	hsa-mir-516b	0.0101866
Heart Failure	hsa-mir-149	0.0101859
Colorectal Neoplasms	hsa-mir-557	0.0101855
Melanoma	hsa-mir-449b	0.0101846
Ovarian Neoplasms	hsa-mir-203	0.010182
Neoplasms	hsa-mir-146b	0.0101788
Prostatic Neoplasms	hsa-mir-142	0.010176
Colorectal Neoplasms	hsa-mir-187	0.0101726
Ovarian Neoplasms	hsa-mir-24	0.0101675
Colorectal Neoplasms	hsa-mir-510	0.0101635
Colorectal Neoplasms	hsa-mir-421	0.0101628
Lung Neoplasms	hsa-mir-129	0.0101624
Lung Neoplasms	hsa-mir-139	0.0101604
Colorectal Neoplasms	hsa-mir-561	0.0101596
Melanoma	hsa-mir-370	0.0101594
Melanoma	hsa-mir-376a	0.0101581
Carcinoma, Renal Cell	hsa-mir-19b	0.0101563
Lung Neoplasms	hsa-mir-370	0.0101551
Prostatic Neoplasms	hsa-mir-181a	0.0101548
Colorectal Neoplasms	hsa-mir-642a	0.0101525
Colorectal Neoplasms	hsa-mir-660	0.0101497
Melanoma	hsa-mir-151b	0.0101493
Melanoma	hsa-mir-98	0.0101447
Carcinoma, Non-Small-Cell Lung	hsa-mir-20a	0.0101446
Ovarian Neoplasms	hsa-mir-150	0.0101444
Lung Neoplasms	hsa-mir-99b	0.0101438
Melanoma	hsa-mir-144	0.0101437
Melanoma	hsa-mir-198	0.0101419
Melanoma	hsa-mir-95	0.0101411
Colorectal Neoplasms	hsa-mir-302f	0.0101393
Ovarian Neoplasms	hsa-mir-195	0.010138
Melanoma	hsa-mir-302f	0.0101366
Colorectal Neoplasms	hsa-mir-526b	0.0101357
Colorectal Neoplasms	hsa-mir-507	0.0101309
Colorectal Neoplasms	hsa-mir-600	0.0101293
Colorectal Neoplasms	hsa-mir-662	0.0101292
Colorectal Neoplasms	hsa-mir-769	0.0101292
Colorectal Neoplasms	hsa-mir-654	0.0101292
Colorectal Neoplasms	hsa-mir-611	0.0101292
Neoplasms	hsa-mir-203	0.0101274
Heart Failure	hsa-mir-219	0.0101268
Colorectal Neoplasms	hsa-mir-521	0.0101268
Melanoma	hsa-mir-376c	0.0101268
Melanoma	hsa-mir-181c	0.0101252
Colorectal Neoplasms	hsa-mir-378f	0.01012
Melanoma	hsa-mir-345	0.0101192
Colorectal Neoplasms	hsa-mir-378e	0.0101185
Colorectal Neoplasms	hsa-mir-378g	0.0101183
Colorectal Neoplasms	hsa-mir-378b	0.0101181
Colorectal Neoplasms	hsa-mir-378i	0.0101177
Melanoma	hsa-mir-154	0.0101177
Neoplasms	hsa-mir-133a	0.0101175
Colorectal Neoplasms	hsa-mir-378c	0.0101172
Arthritis, Rheumatoid	hsa-mir-21	0.0101169
Colorectal Neoplasms	hsa-mir-217	0.0101164
Lung Neoplasms	hsa-mir-320a	0.010115
Lung Neoplasms	hsa-mir-302d	0.0101144
Colorectal Neoplasms	hsa-mir-378h	0.0101143
Lung Neoplasms	hsa-mir-194	0.0101134
Colorectal Neoplasms	hsa-mir-299	0.0101107
Colorectal Neoplasms	hsa-mir-378d	0.0101094
Colorectal Neoplasms	hsa-mir-198	0.0101074
Colorectal Neoplasms	hsa-mir-525	0.0101071
Melanoma	hsa-mir-423	0.010106
Ovarian Neoplasms	hsa-mir-196a	0.0100986
Ovarian Neoplasms	hsa-mir-122	0.0100984
Neoplasms	hsa-mir-133b	0.0100962
Lung Neoplasms	hsa-mir-181d	0.0100958
Melanoma	hsa-mir-409	0.0100926
Heart Failure	hsa-mir-181b	0.0100902
Lung Neoplasms	hsa-mir-208a	0.0100892
Melanoma	hsa-mir-323a	0.0100879
Heart Failure	hsa-mir-146b	0.010087
Heart Failure	hsa-mir-203	0.0100854
Precursor Cell Lymphoblastic Leukemia-Lymphoma	hsa-mir-21	0.0100821
Lung Neoplasms	hsa-mir-184	0.0100803
Colorectal Neoplasms	hsa-mir-371	0.0100787
Colorectal Neoplasms	hsa-mir-532	0.0100764
Melanoma	hsa-mir-491	0.0100761
Melanoma	hsa-mir-103b	0.0100757
Melanoma	hsa-mir-301a	0.010071
Colorectal Neoplasms	hsa-mir-513b	0.0100709
Colorectal Neoplasms	hsa-mir-513c	0.0100696
Lung Neoplasms	hsa-mir-130b	0.0100696
Colorectal Neoplasms	hsa-mir-382	0.0100685
Colorectal Neoplasms	hsa-mir-523	0.0100634
Melanoma	hsa-mir-519c	0.0100583
Colorectal Neoplasms	hsa-mir-513a	0.0100581
Heart Failure	hsa-mir-338	0.0100549
Heart Failure	hsa-mir-30d	0.0100539
Heart Failure	hsa-mir-100	0.0100525
Colorectal Neoplasms	hsa-mir-484	0.0100484
Pancreatic Neoplasms	hsa-mir-19b	0.0100465
Colorectal Neoplasms	hsa-mir-411	0.0100437
Colorectal Neoplasms	hsa-mir-630	0.0100381
Heart Failure	hsa-mir-302d	0.0100336
Colorectal Neoplasms	hsa-mir-498	0.0100335
Carcinoma, Squamous Cell	hsa-mir-17	0.0100323
Colorectal Neoplasms	hsa-mir-520b	0.0100318
Sarcoma, Kaposi	hsa-mir-21	0.0100314
Colorectal Neoplasms	hsa-mir-504	0.010029
Colorectal Neoplasms	hsa-mir-503	0.0100235
Ovarian Neoplasms	hsa-mir-181b	0.0100195
Melanoma	hsa-mir-493	0.0100142
Prostatic Neoplasms	hsa-mir-7	0.0100078
Pituitary Neoplasms	hsa-mir-21	0.0100075
Melanoma	hsa-mir-454	0.0100071
Colorectal Neoplasms	hsa-mir-425	0.0100065
Melanoma	hsa-mir-299	0.010003
Melanoma	hsa-mir-1290	0.0100025
Pulmonary Disease, Chronic Obstructive	hsa-mir-21	0.010001
Colorectal Neoplasms	hsa-mir-361	0.00999847
Melanoma	hsa-mir-520b	0.00999782
Colorectal Neoplasms	hsa-mir-151b	0.00999781
Lung Neoplasms	hsa-mir-372	0.00999287
Heart Failure	hsa-mir-7	0.00999184
Melanoma	hsa-mir-326	0.00999124
Prostatic Neoplasms	hsa-let-7e	0.00999021
Melanoma	hsa-mir-190a	0.00998549
Melanoma	hsa-mir-485	0.00997911
Prostatic Neoplasms	hsa-mir-196a	0.00997753
Lung Neoplasms	hsa-mir-28	0.0099749
Melanoma	hsa-mir-1224	0.00996965
Ovarian Neoplasms	hsa-mir-7	0.00996787
Prostatic Neoplasms	hsa-mir-30a	0.00996634
Prostatic Neoplasms	hsa-let-7i	0.0099654
Lung Neoplasms	hsa-mir-148b	0.00996493
Melanoma	hsa-mir-32	0.0099643
Colorectal Neoplasms	hsa-mir-302e	0.00996319
Melanoma	hsa-mir-504	0.00996314
Colorectal Neoplasms	hsa-mir-485	0.00996202
Prostatic Neoplasms	hsa-let-7g	0.00996165
Heart Failure	hsa-let-7g	0.00996129
Neoplasms	hsa-mir-100	0.00995979
Melanoma	hsa-mir-371a	0.00995972
Heart Failure	hsa-mir-214	0.00995842
Ovarian Neoplasms	hsa-mir-107	0.00995821
Colorectal Neoplasms	hsa-mir-885	0.00995704
Melanoma	hsa-mir-197	0.00995331
Heart Failure	hsa-mir-99b	0.00994795
Lung Neoplasms	hsa-mir-491	0.00994727
Colorectal Neoplasms	hsa-mir-323a	0.00994702
Melanoma	hsa-mir-885	0.00994646
Colorectal Neoplasms	hsa-mir-376b	0.00994589
Colorectal Neoplasms	hsa-mir-658	0.00994418
Melanoma	hsa-mir-340	0.00994211
Lung Neoplasms	hsa-mir-424	0.00994022
Colorectal Neoplasms	hsa-mir-500a	0.00993729
Polycystic Kidney Diseases	hsa-mir-21	0.00993663
Colorectal Neoplasms	hsa-mir-548d	0.00993338
Lung Neoplasms	hsa-mir-449a	0.00992803
Colorectal Neoplasms	hsa-mir-720	0.00992794
Colorectal Neoplasms	hsa-mir-1224	0.00992564
Colorectal Neoplasms	hsa-mir-493	0.00992418
Colorectal Neoplasms	hsa-mir-346	0.00992309
Melanoma	hsa-mir-720	0.00992219
Heart Failure	hsa-mir-625	0.00992031
Colorectal Neoplasms	hsa-mir-550a	0.00991868
Lung Neoplasms	hsa-mir-92b	0.00991635
Leukemia-Lymphoma, Adult T-Cell	hsa-mir-21	0.00991618
Colorectal Neoplasms	hsa-mir-519c	0.00991606
Colorectal Neoplasms	hsa-mir-517a	0.00991582
Melanoma	hsa-mir-503	0.00991577
Lung Neoplasms	hsa-mir-367	0.00991519
Prostatic Neoplasms	hsa-let-7f	0.00991389
Colorectal Neoplasms	hsa-mir-659	0.00991264
Melanoma	hsa-mir-378d	0.00990866
Colorectal Neoplasms	hsa-mir-489	0.00990798
Melanoma	hsa-mir-378i	0.00990683
Colorectal Neoplasms	hsa-mir-575	0.00990646
Melanoma	hsa-mir-519d	0.00990619
Melanoma	hsa-mir-378e	0.00990594
Melanoma	hsa-mir-378b	0.00990484
Melanoma	hsa-mir-378c	0.00990474
Melanoma	hsa-mir-320c	0.0099041
Melanoma	hsa-mir-378f	0.00990381
Melanoma	hsa-mir-378h	0.00990313
Melanoma	hsa-mir-629	0.00990313
Melanoma	hsa-mir-302e	0.00990269
Melanoma	hsa-mir-378g	0.0099011
Prostatic Neoplasms	hsa-mir-24	0.00989859
Colorectal Neoplasms	hsa-mir-508	0.00989813
Colorectal Neoplasms	hsa-mir-488	0.00989579
Ovarian Neoplasms	hsa-mir-205	0.00989381
Heart Failure	hsa-let-7i	0.00989308
Neoplasms	hsa-mir-375	0.00989238
Colorectal Neoplasms	hsa-mir-1183	0.00989208
Ovarian Neoplasms	hsa-mir-149	0.00989202
Colorectal Neoplasms	hsa-mir-1909	0.00989096
Melanoma	hsa-mir-484	0.00989032
Melanoma	hsa-mir-548d	0.00988892
Colorectal Neoplasms	hsa-mir-671	0.00988534
Colorectal Neoplasms	hsa-mir-509	0.00988414
Melanoma	hsa-mir-574	0.00988375
Periodontitis	hsa-mir-21	0.00988049
Lung Neoplasms	hsa-mir-483	0.00987948
Melanoma	hsa-mir-520h	0.00987821
Lung Diseases, Interstitial	hsa-mir-21	0.00987718
Colorectal Neoplasms	hsa-mir-650	0.00987609
Neoplasms	hsa-mir-193a	0.0098722
Ovarian Neoplasms	hsa-mir-106a	0.00987146
Melanoma	hsa-mir-148b	0.00987075
Colorectal Neoplasms	hsa-mir-410	0.00986881
Melanoma	hsa-mir-363	0.00986855
Colorectal Neoplasms	hsa-mir-544b	0.00986728
Colorectal Neoplasms	hsa-mir-544a	0.00986709
Carcinoma, Basal Cell	hsa-mir-21	0.00986508
Colorectal Neoplasms	hsa-mir-590	0.0098641
Lung Neoplasms	hsa-mir-452	0.00986353
Melanoma	hsa-mir-421	0.00986129
Heart Failure	hsa-mir-135b	0.00985882
Sepsis	hsa-mir-21	0.0098557
Lung Neoplasms	hsa-mir-215	0.0098551
Melanoma	hsa-mir-455	0.00985225
Heart Failure	hsa-mir-574	0.00985049
Melanoma	hsa-mir-516a	0.0098504
Melanoma	hsa-mir-744	0.00984807
Melanoma	hsa-mir-374a	0.00984728
Toxoplasmosis	hsa-mir-21	0.00984684
Colorectal Neoplasms	hsa-mir-502	0.00984527
Colorectal Neoplasms	hsa-mir-642b	0.00984498
Colorectal Neoplasms	hsa-mir-1181	0.00984352
Colorectal Neoplasms	hsa-mir-323b	0.00984256
Melanoma	hsa-mir-337	0.00984211
Heart Failure	hsa-mir-101	0.00983903
Colorectal Neoplasms	hsa-mir-944	0.00983836
Colorectal Neoplasms	hsa-mir-1229	0.00983808
Colorectal Neoplasms	hsa-mir-1227	0.00983798
Colorectal Neoplasms	hsa-mir-1290	0.00983412
Atrial Fibrillation	hsa-mir-21	0.00983367
Colorectal Neoplasms	hsa-mir-374b	0.0098329
Colorectal Neoplasms	hsa-mir-744	0.00983085
Melanoma	hsa-mir-498	0.0098288
Melanoma	hsa-mir-495	0.00982857
Melanoma	hsa-mir-92b	0.00982668
Neoplasms	hsa-mir-148a	0.00982561
Melanoma	hsa-mir-187	0.00982533
Colorectal Neoplasms	hsa-mir-628	0.00982427
Colorectal Neoplasms	hsa-mir-873	0.00982205
Neoplasms	hsa-mir-195	0.00982172
Carcinoma, Renal Cell	hsa-mir-1	0.00982117
Melanoma	hsa-mir-516b	0.00982087
Colorectal Neoplasms	hsa-mir-451b	0.00982037
Colorectal Neoplasms	hsa-mir-377	0.00982024
Heart Failure	hsa-mir-191	0.00981898
Carcinoma, Renal Cell	hsa-mir-96	0.00981876
Neoplasms	hsa-mir-124	0.00981652
Colorectal Neoplasms	hsa-mir-766	0.00981598
Colorectal Neoplasms	hsa-mir-617	0.00981594
Colorectal Neoplasms	hsa-mir-1322	0.00981571
Colorectal Neoplasms	hsa-mir-758	0.00981558
Pancreatic Neoplasms	hsa-mir-1	0.00981482
Heart Failure	hsa-mir-375	0.00981427
Melanoma	hsa-mir-519a	0.00981197
Colorectal Neoplasms	hsa-mir-374a	0.00981028
Melanoma	hsa-mir-520a	0.00981007
Melanoma	hsa-mir-874	0.00980969
Colorectal Neoplasms	hsa-mir-765	0.00980841
Lung Neoplasms	hsa-mir-625	0.00980416
Melanoma	hsa-mir-374b	0.00980127
Colorectal Neoplasms	hsa-mir-384	0.00980033
Melanoma	hsa-mir-410	0.00979906
Colorectal Neoplasms	hsa-mir-202	0.00979725
Melanoma	hsa-mir-147a	0.00979648
Melanoma	hsa-mir-520c	0.00979627
Melanoma	hsa-mir-489	0.00979579
Colorectal Neoplasms	hsa-mir-3163	0.0097954
Prostatic Neoplasms	hsa-mir-150	0.00979508
Colorectal Neoplasms	hsa-mir-1305	0.00979478
Colorectal Neoplasms	hsa-mir-1260a	0.00979473
Myotonic Dystrophy	hsa-mir-21	0.0097932
Burkitt Lymphoma	hsa-mir-21	0.00979248
Melanoma	hsa-mir-539	0.00979226
Melanoma	hsa-mir-1246	0.00979184
Colorectal Neoplasms	hsa-mir-329	0.00979106
Colorectal Neoplasms	hsa-mir-663	0.00978996
Carcinoma, Renal Cell	hsa-mir-29a	0.00978965
Colorectal Neoplasms	hsa-mir-1286	0.00978893
Melanoma	hsa-mir-320b	0.00978828
Colorectal Neoplasms	hsa-mir-3148	0.00978764
Colorectal Neoplasms	hsa-mir-569	0.00978752
Lung Neoplasms	hsa-mir-663a	0.00978652
Pancreatic Neoplasms	hsa-mir-19a	0.00978633
Colorectal Neoplasms	hsa-mir-636	0.00978404
Colorectal Neoplasms	hsa-mir-548b	0.0097817
Colorectal Neoplasms	hsa-mir-3179	0.00978164
Colorectal Neoplasms	hsa-mir-550b	0.00978161
Melanoma	hsa-mir-216b	0.00978021
Colorectal Neoplasms	hsa-mir-2861	0.00977993
Colorectal Neoplasms	hsa-mir-3196	0.00977971
Colorectal Neoplasms	hsa-mir-593	0.00977929
Colorectal Neoplasms	hsa-mir-3940	0.00977886
Heart Failure	hsa-mir-197	0.00977844
Colorectal Neoplasms	hsa-mir-1254	0.009778
Prostatic Neoplasms	hsa-mir-328	0.0097778
Colorectal Neoplasms	hsa-mir-320b	0.00977745
Colorectal Neoplasms	hsa-mir-675	0.00977711
Colorectal Neoplasms	hsa-mir-369	0.0097753
Colorectal Neoplasms	hsa-mir-564	0.00977486
Colorectal Neoplasms	hsa-mir-1233	0.00977435
Colorectal Neoplasms	hsa-mir-1285	0.00977407
Colorectal Neoplasms	hsa-mir-124a	0.00977406
Melanoma	hsa-mir-590	0.00977321
Lung Neoplasms	hsa-mir-363	0.0097732
Melanoma	hsa-mir-185	0.00977317
Lung Neoplasms	hsa-mir-153	0.00977206
Colorectal Neoplasms	hsa-mir-616	0.00977039
Colorectal Neoplasms	hsa-mir-647	0.00976969
Colorectal Neoplasms	hsa-mir-1296	0.00976959
Colorectal Neoplasms	hsa-mir-1271	0.00976937
Ovarian Neoplasms	hsa-mir-124	0.00976928
Melanoma	hsa-mir-451b	0.00976896
Neoplasms	hsa-mir-196a	0.00976843
Colorectal Neoplasms	hsa-mir-1256	0.00976827
Melanoma	hsa-mir-33b	0.00976715
Melanoma	hsa-mir-640	0.00976569
Colorectal Neoplasms	hsa-mir-147a	0.00976535
Melanoma	hsa-mir-502	0.00976513
Colorectal Neoplasms	hsa-mir-499b	0.0097651
Colorectal Neoplasms	hsa-mir-648	0.00976365
Colorectal Neoplasms	hsa-mir-614	0.00976362
Colorectal Neoplasms	hsa-mir-599	0.00976358
Colorectal Neoplasms	hsa-mir-506	0.00976318
Colorectal Neoplasms	hsa-mir-1471	0.00976271
Colorectal Neoplasms	hsa-mir-450a	0.00976268
Heart Failure	hsa-mir-144	0.00976221
Colorectal Neoplasms	hsa-mir-450b	0.00976171
Melanoma	hsa-mir-630	0.00976122
Colorectal Neoplasms	hsa-mir-320e	0.00976108
Melanoma	hsa-mir-520d	0.00976056
Colorectal Neoplasms	hsa-mir-571	0.00975974
Azoospermia	hsa-mir-21	0.00975852
Colorectal Neoplasms	hsa-mir-1297	0.00975842
Melanoma	hsa-mir-663a	0.00975752
Colorectal Neoplasms	hsa-mir-511	0.00975736
Melanoma	hsa-mir-323b	0.00975659
Colorectal Neoplasms	hsa-mir-451	0.00975473
Heart Failure	hsa-mir-181c	0.00975454
Colorectal Neoplasms	hsa-mir-655	0.00975365
Colorectal Neoplasms	hsa-mir-641	0.00975354
Colorectal Neoplasms	hsa-mir-1287	0.00975352
Carcinoma, Renal Cell	hsa-mir-103a	0.00975284
Melanoma	hsa-mir-675	0.00975247
Colorectal Neoplasms	hsa-mir-572	0.00975179
Melanoma	hsa-mir-544a	0.00975145
Melanoma	hsa-mir-544b	0.00975061
Colorectal Neoplasms	hsa-mir-664	0.00974927
Lung Neoplasms	hsa-mir-339	0.00974693
Colorectal Neoplasms	hsa-mir-1231	0.00974673
Colorectal Neoplasms	hsa-mir-105	0.00974647
Colorectal Neoplasms	hsa-mir-92	0.00974632
Colorectal Neoplasms	hsa-mir-26	0.00974614
Colorectal Neoplasms	hsa-mir-1234	0.00974603
Colorectal Neoplasms	hsa-mir-517c	0.00974601
Colorectal Neoplasms	hsa-mir-527	0.00974595
Colorectal Neoplasms	hsa-mir-1301	0.00974575
Colorectal Neoplasms	hsa-mir-1202	0.00974566
Colorectal Neoplasms	hsa-mir-519b	0.00974538
Colorectal Neoplasms	hsa-mir-522	0.00974517
Melanoma	hsa-mir-661	0.00974507
Colorectal Neoplasms	hsa-mir-500b	0.00974477
Hematologic Neoplasms	hsa-mir-21	0.00974322
Melanoma	hsa-mir-382	0.00974243
Melanoma	hsa-mir-320d	0.00974174
Neoplasms	hsa-mir-499a	0.00974043
Colorectal Neoplasms	hsa-mir-514a	0.0097396
Colorectal Neoplasms	hsa-mir-518e	0.00973865
Colorectal Neoplasms	hsa-mir-621	0.00973804
Colorectal Neoplasms	hsa-mir-200	0.0097379
Retinal Degeneration	hsa-mir-21	0.0097377
Neoplasms	hsa-mir-183	0.00973758
Colorectal Neoplasms	hsa-mir-933	0.00973751
Colorectal Neoplasms	hsa-mir-519e	0.00973702
Colorectal Neoplasms	hsa-mir-151	0.00973686
Melanoma	hsa-mir-519e	0.00973607
Leukemia, B-Cell	hsa-mir-21	0.00973605
Colorectal Neoplasms	hsa-mir-640	0.00973555
Colorectal Neoplasms	hsa-mir-1249	0.00973401
Melanoma	hsa-mir-628	0.0097336
Colorectal Neoplasms	hsa-mir-519a	0.00973337
Neoplasms	hsa-mir-96	0.00973039
Melanoma	hsa-mir-188	0.00972932
Melanoma	hsa-mir-202	0.00972912
Colorectal Neoplasms	hsa-mir-874	0.00972537
Colorectal Neoplasms	hsa-mir-767	0.00972522
Colorectal Neoplasms	hsa-mir-490	0.00972402
Colorectal Neoplasms	hsa-mir-942	0.00972335
Lymphoma, Primary Effusion	hsa-mir-21	0.0097232
Colorectal Neoplasms	hsa-mir-320d	0.00972211
Melanoma	hsa-mir-873	0.00972156
Colorectal Neoplasms	hsa-mir-1180	0.00972
Colorectal Neoplasms	hsa-mir-619	0.00971982
Colorectal Neoplasms	hsa-mir-566	0.00971979
Colorectal Neoplasms	hsa-mir-627	0.00971971
Colorectal Neoplasms	hsa-mir-1972	0.00971968
Colorectal Neoplasms	hsa-mir-635	0.00971966
Colorectal Neoplasms	hsa-mir-1273a	0.00971965
Colorectal Neoplasms	hsa-mir-589	0.00971963
Colorectal Neoplasms	hsa-mir-1184	0.00971955
Colorectal Neoplasms	hsa-mir-1247	0.00971926
Colorectal Neoplasms	hsa-mir-582	0.00971925
Colorectal Neoplasms	hsa-mir-320c	0.00971423
Melanoma	hsa-mir-33a	0.00971399
Gastrointestinal Neoplasms	hsa-mir-21	0.00971339
Melanoma	hsa-mir-384	0.00971152
Lymphoma, T-Cell	hsa-mir-21	0.00971121
Colorectal Neoplasms	hsa-mir-1302	0.00971119
Melanoma	hsa-mir-520e	0.0097096
Heart Failure	hsa-mir-194	0.00970889
Pancreatic Neoplasms	hsa-mir-29a	0.0097087
Neoplasms	hsa-mir-486	0.00970702
Melanoma	hsa-mir-147b	0.00970597
Melanoma	hsa-mir-200	0.00970593
Melanoma	hsa-mir-301b	0.00970569
Colorectal Neoplasms	hsa-mir-487a	0.00970513
Heart Failure	hsa-mir-301a	0.00970457
Colorectal Neoplasms	hsa-mir-661	0.00970282
Melanoma	hsa-mir-655	0.00970211
Colorectal Neoplasms	hsa-mir-505	0.00970162
Melanoma	hsa-mir-329	0.00970127
Colorectal Neoplasms	hsa-mir-1258	0.00970051
Melanoma	hsa-mir-671	0.00970048
Melanoma	hsa-mir-492	0.00970045
Colorectal Neoplasms	hsa-mir-632	0.00969945
Infertility, Male	hsa-mir-21	0.00969859
Heart Failure	hsa-mir-140	0.00969761
Heart Failure	hsa-mir-183	0.00969746
Melanoma	hsa-mir-346	0.00969529
Melanoma	hsa-mir-642a	0.00969351
Carcinoma, Renal Cell	hsa-mir-128	0.00969343
Melanoma	hsa-mir-642b	0.00969322
Melanoma	hsa-mir-571	0.00969238
Colorectal Neoplasms	hsa-mir-519d	0.00969179
Huntington Disease	hsa-mir-21	0.00969165
Prolactinoma	hsa-mir-21	0.00969103
Melanoma	hsa-mir-636	0.00968785
Colorectal Neoplasms	hsa-mir-591	0.00968744
Colorectal Neoplasms	hsa-mir-449c	0.00968722
Colorectal Neoplasms	hsa-mir-595	0.0096872
Colorectal Neoplasms	hsa-mir-518f	0.0096872
Colorectal Neoplasms	hsa-mir-551a	0.00968712
Colorectal Neoplasms	hsa-mir-610	0.00968711
Colorectal Neoplasms	hsa-mir-1228	0.00968677
Colorectal Neoplasms	hsa-mir-605	0.00968672
Colorectal Neoplasms	hsa-mir-938	0.00968671
Colorectal Neoplasms	hsa-mir-570	0.00968649
Colorectal Neoplasms	hsa-mir-524	0.00968633
Melanoma	hsa-mir-638	0.00968633
Colorectal Neoplasms	hsa-mir-577	0.0096863
Melanoma	hsa-mir-298	0.00968617
Hemangiosarcoma	hsa-mir-21	0.00968598
Melanoma	hsa-mir-548b	0.00968575
Lung Neoplasms	hsa-mir-520d	0.00968461
Melanoma	hsa-mir-1286	0.00968351
Melanoma	hsa-mir-760	0.00968236
Carcinoma, Non-Small-Cell Lung	hsa-mir-92a	0.0096808
Carcinoma, Renal Cell	hsa-mir-31	0.00968023
Melanoma	hsa-mir-1258	0.0096774
Rhabdomyosarcoma	hsa-mir-21	0.00967604
Glioma	hsa-mir-155	0.00967586
Carcinoma, Renal Cell	hsa-mir-193a	0.00967354
Colorectal Neoplasms	hsa-mir-1323	0.00967305
Colorectal Neoplasms	hsa-mir-1469	0.00967231
Colorectal Neoplasms	hsa-mir-718	0.00967218
Colorectal Neoplasms	hsa-mir-181	0.00967215
Colorectal Neoplasms	hsa-mir-1245b	0.00967215
Colorectal Neoplasms	hsa-mir-3186	0.00967205
Colorectal Neoplasms	hsa-mir-1245a	0.00967186
Colorectal Neoplasms	hsa-mir-4306	0.00967178
Colorectal Neoplasms	hsa-mir-4257	0.00967159
Colorectal Neoplasms	hsa-mir-2355	0.00967158
Colorectal Neoplasms	hsa-mir-3130	0.00967158
Melanoma	hsa-mir-1471	0.00967153
Colorectal Neoplasms	hsa-mir-298	0.00967105
Melanoma	hsa-mir-632	0.00967095
Ovarian Neoplasms	hsa-mir-27b	0.00966973
Lung Neoplasms	hsa-mir-423	0.0096678
Colorectal Neoplasms	hsa-mir-922	0.00966718
Heart Failure	hsa-mir-10a	0.00966673
Melanoma	hsa-mir-765	0.00966218
Ovarian Neoplasms	hsa-mir-26a	0.00966148
Hepatitis, Chronic	hsa-mir-21	0.00966118
Melanoma	hsa-mir-320e	0.00966038
Melanoma	hsa-mir-450b	0.00965992
Endometriosis	hsa-mir-155	0.0096588
Melanoma	hsa-mir-450a	0.00965801
Melanoma	hsa-mir-603	0.00965782
Melanoma	hsa-mir-942	0.00965693
Melanoma	hsa-mir-1915	0.00965279
Melanoma	hsa-mir-505	0.00965146
Melanoma	hsa-mir-134	0.0096501
Lymphoma, Mantle-Cell	hsa-mir-21	0.00964998
Carcinoma, Renal Cell	hsa-mir-29b	0.00964983
Melanoma	hsa-mir-3148	0.00964898
Melanoma	hsa-mir-569	0.00964891
Melanoma	hsa-mir-1254	0.00964874
Melanoma	hsa-mir-3940	0.00964842
Colorectal Neoplasms	hsa-mir-548c	0.00964813
Heart Failure	hsa-mir-449a	0.00964747
Melanoma	hsa-mir-1227	0.0096461
Melanoma	hsa-mir-1229	0.00964592
Melanoma	hsa-mir-944	0.0096455
Melanoma	hsa-mir-208b	0.00964536
Melanoma	hsa-mir-511	0.00964383
Melanoma	hsa-mir-1302	0.00964346
Melanoma	hsa-mir-1297	0.00964281
Melanoma	hsa-mir-561	0.00964199
Melanoma	hsa-mir-658	0.009641
Melanoma	hsa-mir-1271	0.00964064
Influenza, Human	hsa-mir-21	0.00964016
Heart Failure	hsa-mir-153	0.00963929
Melanoma	hsa-mir-487a	0.00963826
Lung Neoplasms	hsa-mir-449b	0.00963814
Urinary Bladder Neoplasms	hsa-mir-16	0.00963772
Melanoma	hsa-mir-499b	0.00963715
Melanoma	hsa-mir-518a	0.0096353
Periodontal Diseases	hsa-mir-21	0.00963477
Melanoma	hsa-mir-1303	0.00963474
Melanoma	hsa-mir-2110	0.00963434
Lung Neoplasms	hsa-mir-362	0.00963356
Melanoma	hsa-mir-922	0.00963333
Colorectal Neoplasms	hsa-mir-552	0.00963281
Melanoma	hsa-mir-552	0.00963244
Melanoma	hsa-mir-2861	0.00963172
Melanoma	hsa-mir-3196	0.00963158
Melanoma	hsa-mir-935	0.00963125
Melanoma	hsa-mir-190b	0.00963015
Melanoma	hsa-mir-550b	0.00962931
Melanoma	hsa-mir-3179	0.00962928
Melanoma	hsa-mir-633	0.00962924
Melanoma	hsa-mir-575	0.00962913
Melanoma	hsa-mir-369	0.00962845
Melanoma	hsa-mir-564	0.00962837
Melanoma	hsa-mir-490	0.00962768
Melanoma	hsa-mir-577	0.00962653
Melanoma	hsa-mir-610	0.00962634
Melanoma	hsa-mir-449c	0.00962604
Melanoma	hsa-mir-1228	0.00962603
Melanoma	hsa-mir-591	0.00962601
Melanoma	hsa-mir-518f	0.00962597
Melanoma	hsa-mir-595	0.00962589
Melanoma	hsa-mir-938	0.00962586
Melanoma	hsa-mir-605	0.00962578
Melanoma	hsa-mir-570	0.00962571
Melanoma	hsa-mir-500a	0.0096257
Melanoma	hsa-mir-551a	0.0096254
Melanoma	hsa-mir-324	0.00962533
Melanoma	hsa-mir-524	0.0096252
Heart Failure	hsa-mir-181d	0.00962502
Melanoma	hsa-mir-1305	0.00962469
Melanoma	hsa-mir-3163	0.00962439
Osteoarthritis	hsa-mir-21	0.00962424
Melanoma	hsa-mir-1260a	0.00962352
Melanoma	hsa-mir-483	0.0096224
Heart Failure	hsa-mir-124	0.00962169
Melanoma	hsa-mir-411	0.00962158
Melanoma	hsa-mir-766	0.00962003
Melanoma	hsa-mir-758	0.00962
Melanoma	hsa-mir-617	0.00961998
Melanoma	hsa-mir-1322	0.00961986
Heart Failure	hsa-mir-93	0.00961873
Ovarian Neoplasms	hsa-mir-129	0.00961846
Melanoma	hsa-mir-1181	0.00961759
Osteosarcoma	hsa-mir-155	0.00961678
Colorectal Neoplasms	hsa-mir-603	0.00961477
Melanoma	hsa-mir-572	0.00961417
Colorectal Neoplasms	hsa-mir-935	0.00961404
Lung Neoplasms	hsa-mir-211	0.00961266
Colorectal Neoplasms	hsa-mir-518a	0.00961213
Melanoma	hsa-mir-3151	0.00961134
Marek Disease	hsa-mir-21	0.00961087
Cystitis, Interstitial	hsa-mir-21	0.00960974
Kidney Diseases	hsa-mir-21	0.0096087
Melanoma	hsa-mir-1233	0.00960837
Melanoma	hsa-mir-1285	0.00960795
Melanoma	hsa-mir-124a	0.00960779
Melanoma	hsa-mir-641	0.00960585
Melanoma	hsa-mir-1287	0.00960581
Heart Failure	hsa-mir-491	0.00960561
Melanoma	hsa-mir-1183	0.00960382
Melanoma	hsa-mir-1909	0.00960308
Melanoma	hsa-mir-1180	0.00960198
Melanoma	hsa-mir-589	0.0096019
Melanoma	hsa-mir-566	0.0096019
Melanoma	hsa-mir-1184	0.00960189
Melanoma	hsa-mir-627	0.00960189
Melanoma	hsa-mir-619	0.00960182
Melanoma	hsa-mir-1247	0.00960177
Melanoma	hsa-mir-1972	0.00960173
Melanoma	hsa-mir-635	0.00960169
Melanoma	hsa-mir-582	0.00960167
Melanoma	hsa-mir-1273a	0.0096016
Melanoma	hsa-mir-592	0.00960148
Pancreatic Neoplasms	hsa-mir-29c	0.00960095
Melanoma	hsa-mir-512	0.00960082
Melanoma	hsa-mir-3130	0.00960052
Melanoma	hsa-mir-1245b	0.00960047
Melanoma	hsa-mir-181	0.00960046
Melanoma	hsa-mir-1469	0.00960035
Melanoma	hsa-mir-1245a	0.0096003
Melanoma	hsa-mir-3186	0.00960012
Colorectal Neoplasms	hsa-mir-190b	0.00959999
Melanoma	hsa-mir-1323	0.0095999
Melanoma	hsa-mir-4306	0.00959982
Melanoma	hsa-mir-4257	0.00959981
Melanoma	hsa-mir-2355	0.00959978
Melanoma	hsa-mir-718	0.00959964
Colorectal Neoplasms	hsa-mir-633	0.00959913
Melanoma	hsa-mir-105	0.00959863
Melanoma	hsa-mir-548c	0.0095981
Melanoma	hsa-mir-1299	0.00959641
Melanoma	hsa-mir-1236	0.00959555
Melanoma	hsa-mir-487b	0.00959547
Melanoma	hsa-mir-652	0.00959524
Ovarian Neoplasms	hsa-mir-497	0.00959239
Melanoma	hsa-mir-711	0.00959047
Melanoma	hsa-mir-376b	0.00958946
Melanoma	hsa-mir-1827	0.00958839
Melanoma	hsa-mir-663b	0.00958594
Melanoma	hsa-mir-599	0.00958223
Melanoma	hsa-mir-614	0.00958223
Colorectal Neoplasms	hsa-mir-3151	0.00958215
Melanoma	hsa-mir-648	0.00958204
Melanoma	hsa-mir-151	0.00958179
Retinal Neovascularization	hsa-mir-21	0.00958122
Heart Failure	hsa-mir-106a	0.00958112
Melanoma	hsa-mir-1293	0.0095799
Melanoma	hsa-mir-624	0.00957898
Melanoma	hsa-mir-433	0.00957822
Melanoma	hsa-mir-1266	0.00957492
Melanoma	hsa-mir-668	0.00957462
Nephrosclerosis	hsa-mir-21	0.00957448
Melanoma	hsa-mir-567	0.0095733
Melanoma	hsa-mir-941	0.00957303
Melanoma	hsa-mir-548a	0.00957297
Melanoma	hsa-mir-1179	0.00957264
Melanoma	hsa-mir-1275	0.00957247
Melanoma	hsa-mir-1273c	0.0095722
Melanoma	hsa-mir-4792	0.0095718
Melanoma	hsa-mir-545	0.00957107
Kidney Failure, Chronic	hsa-mir-21	0.00957078
Cocaine-Related Disorders	hsa-mir-21	0.00956847
Melanoma	hsa-mir-189	0.00956787
Carcinoma, Renal Cell	hsa-mir-223	0.00956762
Melanoma	hsa-mir-1207	0.00956688
Colorectal Neoplasms	hsa-mir-1236	0.00956368
Heart Failure	hsa-mir-193b	0.00956225
Melanoma	hsa-mir-663	0.00956114
Lymphoma, Large-Cell, Anaplastic	hsa-mir-21	0.00956085
Colorectal Neoplasms	hsa-mir-1827	0.00956072
Carcinoma, Renal Cell	hsa-mir-222	0.00955944
Neurodegenerative Diseases	hsa-mir-21	0.00955941
Melanoma	hsa-mir-660	0.00955892
Colorectal Neoplasms	hsa-mir-592	0.00955787
Prostatic Neoplasms	hsa-mir-192	0.00955784
Colorectal Neoplasms	hsa-mir-711	0.00955774
Heart Failure	hsa-mir-328	0.00955758
Melanoma	hsa-mir-1301	0.00955338
Melanoma	hsa-mir-500b	0.00955316
Melanoma	hsa-mir-1234	0.0095531
Melanoma	hsa-mir-26	0.009553
Melanoma	hsa-mir-92	0.00955296
Melanoma	hsa-mir-517c	0.00955286
Melanoma	hsa-mir-1202	0.00955284
Melanoma	hsa-mir-1231	0.00955278
Melanoma	hsa-mir-522	0.00955262
Melanoma	hsa-mir-527	0.00955257
Heart Failure	hsa-mir-141	0.00955115
Colorectal Neoplasms	hsa-mir-1293	0.00955002
Heart Failure	hsa-mir-184	0.00954992
Ovarian Neoplasms	hsa-mir-199b	0.00954881
Stroke	hsa-mir-21	0.00954823
Acute Coronary Syndrome	hsa-mir-21	0.0095472
Melanoma	hsa-mir-451	0.00954625
Colorectal Neoplasms	hsa-mir-941	0.00954395
Colorectal Neoplasms	hsa-mir-624	0.00954373
Colorectal Neoplasms	hsa-mir-668	0.00954345
Colorectal Neoplasms	hsa-mir-663b	0.00954268
Colorectal Neoplasms	hsa-mir-1207	0.00954242
Melanoma	hsa-mir-331	0.00954193
Colorectal Neoplasms	hsa-mir-189	0.00954109
Colorectal Neoplasms	hsa-mir-545	0.00954002
Colorectal Neoplasms	hsa-mir-1266	0.00953975
Melanoma	hsa-mir-608	0.00953922
Heart Failure	hsa-mir-151a	0.00953892
Colorectal Neoplasms	hsa-mir-548a	0.00953866
Melanoma	hsa-mir-1256	0.00953806
Melanoma	hsa-mir-379	0.00953804
Melanoma	hsa-mir-647	0.00953736
Melanoma	hsa-mir-616	0.00953732
Colorectal Neoplasms	hsa-mir-4792	0.00953729
Melanoma	hsa-mir-1296	0.00953687
Melanoma	hsa-mir-377	0.00953246
Hand, Foot and Mouth Disease	hsa-mir-21	0.00953072
Colorectal Neoplasms	hsa-mir-1299	0.00952839
Melanoma	hsa-mir-515	0.00952766
Prostatic Neoplasms	hsa-mir-149	0.0095259
Fatty Liver	hsa-mir-21	0.0095248
Liver Failure	hsa-mir-21	0.00952427
Melanoma	hsa-mir-448	0.00951495
Melanoma	hsa-mir-622	0.00951348
Alopecia	hsa-mir-21	0.00951344
Prostatic Neoplasms	hsa-mir-23a	0.00951104
Prostatic Neoplasms	hsa-mir-125a	0.0095109
Carcinoma, Renal Cell	hsa-mir-181a	0.00950913
Heart Defects, Congenital	hsa-mir-21	0.00950821
Ovarian Neoplasms	hsa-mir-208a	0.0095081
Heart Failure	hsa-mir-152	0.00950425
Melanoma	hsa-mir-300	0.00950132
Ovarian Neoplasms	hsa-mir-135a	0.0094991
Melanoma	hsa-mir-518b	0.00949888
Ovarian Neoplasms	hsa-mir-137	0.0094973
Melanoma	hsa-mir-526a	0.00949715
Heart Failure	hsa-mir-486	0.00949148
Antiphospholipid Syndrome	hsa-mir-21	0.00949138
Prostatic Neoplasms	hsa-mir-302b	0.00948724
Carcinoma, Renal Cell	hsa-mir-15a	0.00948539
Heart Failure	hsa-mir-25	0.00948418
Myeloproliferative Disorders	hsa-mir-21	0.00948234
Liver Diseases	hsa-mir-21	0.00948034
Rhinitis, Allergic, Perennial	hsa-mir-21	0.00947963
Lung Neoplasms	hsa-mir-409	0.00947835
Melanoma	hsa-mir-371	0.00947381
Prostatic Neoplasms	hsa-mir-199b	0.00947249
Leukemia, Promyelocytic, Acute	hsa-mir-21	0.00947063
Melanoma	hsa-mir-431	0.00947058
Melanoma	hsa-mir-520f	0.0094701
Melanoma	hsa-mir-520g	0.00946925
Melanoma	hsa-mir-615	0.00946524
Leukemia, Myeloid	hsa-mir-21	0.00946504
Prostatic Neoplasms	hsa-mir-429	0.00946426
Melanoma	hsa-mir-598	0.0094631
Lung Neoplasms	hsa-mir-208b	0.00946252
Carcinoma, Non-Small-Cell Lung	hsa-mir-18a	0.00946052
Glioblastoma	hsa-mir-126	0.00945901
Glomerulonephritis, IGA	hsa-mir-21	0.0094589
Lymphoproliferative Disorders	hsa-mir-21	0.00945861
Heart Failure	hsa-mir-27b	0.00945236
Gout	hsa-mir-21	0.00945084
Anxiety Disorders	hsa-mir-21	0.00944811
Neoplasms	hsa-mir-128	0.00944747
Pregnancy, Ectopic	hsa-mir-21	0.00944718
Melanoma	hsa-mir-659	0.00944696
Stomach Diseases	hsa-mir-21	0.00944553
Melanoma	hsa-mir-521	0.00944358
Lung Neoplasms	hsa-mir-324	0.00944216
Melanoma	hsa-mir-325	0.00944096
Melanoma	hsa-mir-136	0.00943948
Meningioma	hsa-mir-21	0.00943893
Lung Neoplasms	hsa-mir-520a	0.00943837
Melanoma	hsa-mir-297	0.0094376
Pain	hsa-mir-21	0.00943644
Aortic Valve Insufficiency	hsa-mir-21	0.00942966
Arthritis, Psoriatic	hsa-mir-21	0.00942929
Digestive System Neoplasms	hsa-mir-21	0.00942711
Prostatic Neoplasms	hsa-mir-208a	0.00942695
Ovarian Neoplasms	hsa-mir-212	0.00942405
Prostatic Neoplasms	hsa-mir-302a	0.00942282
Carcinoma, Non-Small-Cell Lung	hsa-mir-19b	0.0094214
Mycosis Fungoides	hsa-mir-21	0.00942003
Lung Neoplasms	hsa-mir-376c	0.00941941
Cardiomegaly	hsa-mir-21	0.00941899
Amyloidosis	hsa-mir-21	0.0094187
Melanoma	hsa-mir-518c	0.00941456
Adrenocortical Adenoma	hsa-mir-21	0.00941266
Atrophy	hsa-mir-21	0.00941245
Cataract	hsa-mir-21	0.00941124
Abortion, Habitual	hsa-mir-21	0.00941119
Ovarian Neoplasms	hsa-mir-15b	0.00940834
Leiomyoma	hsa-mir-21	0.00940809
Neoplasms	hsa-mir-26a	0.00940449
Ovarian Neoplasms	hsa-mir-373	0.00940265
Melanoma	hsa-mir-637	0.00940074
Prostatic Neoplasms	hsa-mir-137	0.00939945
Adrenal Cortex Neoplasms	hsa-mir-21	0.00939862
Ovarian Neoplasms	hsa-mir-301a	0.00939857
Biliary Atresia	hsa-mir-21	0.00939794
Endomyocardial Fibrosis	hsa-mir-21	0.00939701
Frontotemporal Lobar Degeneration	hsa-mir-21	0.00939389
Arrhythmias, Cardiac	hsa-mir-21	0.009391
Biliary Tract Neoplasms	hsa-mir-21	0.00938963
Osteoporosis	hsa-mir-21	0.00938847
Neoplasms	hsa-mir-107	0.00938832
Dementia	hsa-mir-21	0.00938752
Arthritis	hsa-mir-21	0.00938739
Hypertrophy, Left Ventricular	hsa-mir-21	0.00938644
Burns	hsa-mir-21	0.00938541
Melanoma	hsa-mir-526b	0.00938532
Melanoma	hsa-mir-596	0.00938299
Panic Disorder	hsa-mir-21	0.00938214
Lung Diseases	hsa-mir-21	0.009382
Psychotic Disorders	hsa-mir-21	0.00938185
Toxoplasma	hsa-mir-21	0.0093805
Anoxia	hsa-mir-21	0.00937656
Lung Neoplasms	hsa-mir-495	0.00937578
Ovarian Neoplasms	hsa-mir-10a	0.00937571
Distal Myopathies	hsa-mir-21	0.00937549
Melanoma	hsa-mir-525	0.0093744
Heart Failure	hsa-mir-629	0.00937385
Pancreatic Neoplasms	hsa-mir-181a	0.00937272
Hepatoblastoma	hsa-mir-21	0.00936834
Anemia, Sickle Cell	hsa-mir-21	0.00936815
Ovarian Neoplasms	hsa-mir-28	0.00936769
Choriocarcinoma	hsa-mir-21	0.00936724
Vascular Calcification	hsa-mir-21	0.00936575
Neoplasms	hsa-mir-27b	0.00936563
Muscular Dystrophy, Facioscapulohumeral	hsa-mir-21	0.00936549
Fatty Liver, Alcoholic	hsa-mir-21	0.00936479
Nervous System Diseases	hsa-mir-21	0.00936421
Drug-Induced Liver Injury	hsa-mir-21	0.00936318
Heart Failure	hsa-mir-542	0.00936277
Ovarian Neoplasms	hsa-mir-130b	0.00936262
Melanoma	hsa-mir-602	0.00936167
Sjogrens Syndrome	hsa-mir-21	0.0093615
Heart Failure	hsa-mir-449b	0.00935973
Liposarcoma	hsa-mir-21	0.00935892
Ovarian Neoplasms	hsa-mir-204	0.00935872
Heart Failure	hsa-mir-370	0.00935675
Heart Failure	hsa-mir-148b	0.00935576
Ovarian Neoplasms	hsa-mir-342	0.00935436
Schistosomiasis	hsa-mir-21	0.00935427
Myocarditis	hsa-mir-21	0.00935311
Lung Neoplasms	hsa-mir-383	0.00935168
Carcinoma, Renal Cell	hsa-mir-30a	0.00935094
Irritable Bowel Syndrome	hsa-mir-21	0.00934887
Carcinoma, Renal Cell	hsa-mir-133b	0.00934736
Brain Injury	hsa-mir-21	0.00934577
Heart Failure	hsa-mir-363	0.00934392
Diabetes Complications	hsa-mir-21	0.00934235
Lupus Nephritis	hsa-mir-21	0.0093418
Lung Neoplasms	hsa-mir-518b	0.00934077
Colitis	hsa-mir-21	0.00933943
Lung Neoplasms	hsa-mir-622	0.00933818
Cicatrix	hsa-mir-21	0.00933813
Eczema	hsa-mir-21	0.00933762
Radiation Injuries	hsa-mir-21	0.00933627
Melanoma	hsa-mir-523	0.00933503
Lung Neoplasms	hsa-mir-539	0.00933499
Pancreatic Neoplasms	hsa-mir-9	0.00933445
Scleroderma, Localized	hsa-mir-21	0.00933378
Metabolic Diseases	hsa-mir-21	0.00933221
Chlamydia Infections	hsa-mir-21	0.00933175
Lung Neoplasms	hsa-mir-433	0.00933087
Dyslipidemias	hsa-mir-21	0.00933037
Lung Neoplasms	hsa-mir-454	0.00932921
Carcinoma, Renal Cell	hsa-mir-133a	0.00932878
Hyperlipidemias	hsa-mir-21	0.00932787
Waldenstrom Macroglobulinemia	hsa-mir-21	0.00932736
Liver Cirrhosis, Biliary	hsa-mir-21	0.00932688
Nasal Polyps	hsa-mir-21	0.00932686
RNA Virus Infections	hsa-mir-21	0.00932634
Vitiligo	hsa-mir-21	0.00932374
Pemphigus, Benign Familial	hsa-mir-21	0.00932349
Kidney Failure, Acute	hsa-mir-21	0.00932267
Chondrodysplasia Punctata	hsa-mir-21	0.00932162
Glomerulonephritis	hsa-mir-21	0.00932155
Tourette Syndrome	hsa-mir-21	0.00932132
[truncated: 182,155 more rows]
